# Supplementary material for: Rapid biotransformation of STW 5 constituents by human gut microbiome from IBS- and non-IBS donors
Source: Microbiol Spectr. 2024 May 13;12(6):e04031-23. doi: 10.1128/spectrum.04031-23 (PMC11237759; doi:10.1128/spectrum.04031-23)
Supplement: Supplemental table — Table S1. [file spectrum.04031-23-s0002.xlsx]

## Sheet: Overview
Supplementary Table S1
A	Alpha diversity comparisons of IBS patients and healthy controls
B	Statistical analyses of qPCR values over time
C	Statistical analyses of qPCR values over time, part 2
D	Discrimminatory analysis (MaAsLin2_SR) between IBS and non-IBS
E	Statistical analyses of mass spectrometry data

## Sheet: A
Alpha diversity comparisons of IBS patients and healthy controls
# c0 - IBS vs. nonIBS
		Parametric		Significance
		Shapiro-Wilk	yes/no	t-test	Mann-Whitney U
	Shannon	0.192	yes	0.803	1
	Richness	0.106	yes	0.478	0.713
	Evenness	0.49	yes	0.618	0.713
				unpaired
# tp/STW5VEH - IBS vs. nonIBS
				IBSnonIBS								nonIBS								IBS
		Parametric		Significance		Significance		Significance		Significance		Significance		Significance		Significance		Significance		Significance		Significance		Significance		Significance
		Shapiro-Wilk	yes/no	t-test	Wilcoxon	t-test	Wilcoxon	t-test	Mann-Whitney U	t-test	Mann-Whitney U	t-test	Wilcoxon	t-test	Wilcoxon	t-test	Mann-Whitney U	t-test	Mann-Whitney U	t-test	Wilcoxon	t-test	Wilcoxon	t-test	Mann-Whitney U	t-test	Mann-Whitney U
	Shannon	0.000271	no	0.476	0.535	0.087	0.063	0.981	0.897	0.88	0.809	0.255	0.285	0.057	0.059	0.985	0.912	0.902	0.796	0.322	0.249	0.761	0.345	0.988	1	0.923	0.818
	Richness	0.000468	no	0.378	0.348	0.477	0.485	0.999	1	0.949	0.956	0.649	0.767	0.434	0.415	0.987	1	0.902	0.853	0.41	0.293	0.942	0.917	0.974	0.937	0.937	1
	Evenness	0.153	yes	0.917	0.959	0.437	0.959	0.962	1	0.893	0.897	0.298	0.285	0.519	0.721	0.947	0.971	0.931	0.912	0.057	0.046	0.686	0.463	0.93	1	0.832	0.485
				paired		paired		unpaired		unpaired		paired		paired		unpaired		unpaired		paired		paired		unpaired		unpaired
				VEH_tp0.5 vs. VEH_tp4		STW5_tp0.5 vs. STW5_tp4		VEH_tp0.5 vs. STW5_tp0.5		VEH_tp4 vs. STW5_tp4		VEH_tp0.5 vs. VEH_tp4		STW5_tp0.5 vs. STW5_tp4		VEH_tp0.5 vs. STW5_tp0.5		VEH_tp4 vs. STW5_tp4		VEH_tp0.5 vs. VEH_tp4		STW5_tp0.5 vs. STW5_tp4		VEH_tp0.5 vs. STW5_tp0.5		VEH_tp4 vs. STW5_tp4

## Sheet: B
Statistical analyses of qPCR values over time
																																			IBSnonIBS									IBSnonIBS
		Shapiro-Wilk						IBSnonIBS								nonIBS								IBS											VEH									STW5
		Statistics	df	Significance				comparison additive	timepoint	Teststatistik	Std.-Fehler	Standardteststatistik	Sig.	Anp. Sig.a		comparison additive	timepoint	Teststatistik	Std.-Fehler	Standardteststatistik	Sig.	Anp. Sig.a		comparison additive	timepoint	Teststatistik	Std.-Fehler	Standardteststatistik	Sig.	Anp. Sig.a					comparison over time	VEH_STW5	Teststatistik	Std.-Fehler	Standardteststatistik	Sig.	Anp. Sig.a			comparison over time	VEH_STW5	Teststatistik	Std.-Fehler	Standardteststatistik	Sig.
	rel.abundance	0.769	112	5.53728e-12				VEH vs. STW5	tp0.5	5.438	11.482	0.474	0.636	1		VEH vs. STW5	tp0.5	4.2	9.101	0.461	0.644	1		VEH vs. STW5	tp0.5	3.5	7.083	0.494	0.621	1					tp0.5 vs. tp4	VEH	-0.1875	0.353553	-0.53033	0.595883	1			tp0.5 vs. tp4	STW5	0	0.353553	0	1
								VEH vs. STW5	tp4	-5.75	11.482	-0.501	0.617	1		VEH vs. STW5	tp4	-4.1	9.101	-0.45	0.652	1		VEH vs. STW5	tp4	-1.833	7.083	-0.259	0.796	1					tp4 vs. tp24	VEH	-0.1875	0.353553	-0.53033	0.595883	1			tp4 vs. tp24	STW5	0	0.353553	0	1
								VEH vs. STW5	tp24	-8.562	11.482	-0.746	0.456	1		VEH vs. STW5	tp24	-4.5	9.101	-0.494	0.621	1		VEH vs. STW5	tp24	-5.167	7.083	-0.729	0.466	1					tp0.5 vs. tp24	VEH	-0.375	0.353553	-1.06066	0.288844	0.866533			tp0.5 vs. tp24	STW5	0	0.353553	0	1
																																			Paarweise Vergleiche
																																			Sample 1-Sample 2		Teststatistik	Std.-Fehler	Standardteststatistik	Sig.	Anp. Sig.a			Paarweise Vergleiche
																																			rowSUM_tp05-rowSUM_tp4		-0.1875	0.353553	-0.53033	0.595883	1			Sample 1-Sample 2	Teststatistik	Std.-Fehler	Standardteststatistik	Sig.	Anp. Sig.a
																																			rowSUM_tp05-rowSUM_t24		-0.375	0.353553	-1.06066	0.288844	0.866533			rowSUM_tp05-rowSUM_tp4	0	0.353553	0	1	1
																																			rowSUM_tp4-rowSUM_t24		-0.1875	0.353553	-0.53033	0.595883	1			rowSUM_tp05-rowSUM_t24	0	0.353553	0	1	1
																																			Jede Zeile prüft die Nullhypothese. dass die Verteilungen in Stichprobe 1 und Stichprobe 2 gleich sind. Asymptotische Signifikanzen (zweiseitige Tests) werden angezeigt. Das Signifikanzniveau ist .050.									rowSUM_tp4-rowSUM_t24	0	0.353553	0	1	1
																																			a. Signifikanzwerte werden von der Bonferroni-Korrektur für mehrere Tests angepasst.									Jede Zeile prüft die Nullhypothese. dass die Verteilungen in Stichprobe 1 und Stichprobe 2 gleich sind. Asymptotische Signifikanzen (zweiseitige Tests) werden angezeigt. Das Signifikanzniveau ist .050.
																																												a. Signifikanzwerte werden von der Bonferroni-Korrektur für mehrere Tests angepasst.
[truncated: 29 more columns]

## Sheet: C
Statistical analyses of qPCR values over time, part 2
# KRUSKAL-WALLIS test								# KRUSKAL-WALLIS test (sign)											# t-test
Paarweise Vergleiche von interest								Sample 1-Sample 2	Teststatistik	Std.-Fehler	Standardteststatistik	Sig.	Anp. Sig.a	Sample 1	Sample 2				Test bei unabhängigen Stichproben
Sample 1-Sample 2	Teststatistik	Std.-Fehler	Standardteststatistik	Sig.	Anp. Sig.a			STW5tp24IBS-STW5tp4IBS	-78000	32082	-2431	0,015	1000	STW5tp24IBS	STW5tp4IBS						Levene	Test der Varianzgleichheit		t	Test für die Mittelwertgleichheit
VEHtp0.5IBSnonIBS-VEHtp4IBSnonIBS	0,000	19646	0,000	1000	1000			STW5tp24IBS-VEHtp0.5IBS	-71333	32082	-2223	0,026	1000	STW5tp24IBS	VEHtp0.5IBS						F	Sig.	T	df	Signifikanz
STW5tp24IBSnonIBS-STW5tp4IBSnonIBS	-71375	19646	-3633	<0,001	0,043			STW5tp24nonIBS-STW5tp0.5nonIBS	50600	24851	2036	0,042	1000	STW5tp24nonIBS	STW5tp0.5nonIBS										Einseitiges p	Zweiseitiges p		group	name
STW5tp24nonIBS-STW5tp4IBSnonIBS	-72275	22400	-3227	0,001	0,192			STW5tp24nonIBS-STW5tp4nonIBS	-67400	24851	-2712	0,007	1000	STW5tp24nonIBS	STW5tp4nonIBS			1	absabundance	Varianzen sind gleich	1115	,299	,121	30	,452	,904		1	VEHtp0.5IBSnonIBS
STW5tp24IBSnonIBS-STW5tp4IBS	-79500	26601	-2989	0,003	0,429			STW5tp24nonIBS-VEHtp4nonIBS	-53400	24851	-2149	0,032	1000	STW5tp24nonIBS	VEHtp4nonIBS			1		Varianzen sind nicht gleich			,121	29394	,452	,904		3	VEHtp4IBSnonIBS
STW5tp24IBSnonIBS-STW5tp4nonIBS	-66500	22400	-2969	0,003	0,457			VEHtp24nonIBS-STW5tp4nonIBS	52400	24851	2109	0,035	1000	VEHtp24nonIBS	STW5tp4nonIBS			2	absabundance	Varianzen sind gleich	2981	,095	2316	30	,014	,028		3	VEHtp4IBSnonIBS
STW5tp24IBSnonIBS-VEHtp0.5IBSnonIBS	-55625	19646	-2831	0,005	0,709			STW5tp24IBSnonIBS-STW5tp0.5IBSnonIBS	49625	19646	2526	0,012	1000	STW5tp24IBSnonIBS	STW5tp0.5IBSnonIBS			2		Varianzen sind nicht gleich			2316	26567	,014	,029		5	VEHtp24IBSnonIBS
STW5tp24IBSnonIBS-VEHtp4IBSnonIBS	-55625	19646	-2831	0,005	0,709			STW5tp24IBSnonIBS-STW5tp4IBSnonIBS	-71375	19646	-3633	<0,001	0,043	STW5tp24IBSnonIBS	STW5tp4IBSnonIBS			3	absabundance	Varianzen sind gleich	9045	,005	2228	30	,017	,034		1	VEHtp0.5IBSnonIBS
STW5tp24nonIBS-STW5tp4IBS	-80400	28695	-2802	0,005	0,777			STW5tp24IBSnonIBS-VEHtp0.5IBSnonIBS	-55625	19646	-2831	0,005	0,709	STW5tp24IBSnonIBS	VEHtp0.5IBSnonIBS			3		Varianzen sind nicht gleich			2228	24414	,018	,035		5	VEHtp24IBSnonIBS
VEHtp24IBSnonIBS-STW5tp4IBSnonIBS	54625	19646	2780	0,005	0,831			STW5tp24IBSnonIBS-VEHtp4IBSnonIBS	-55625	19646	-2831	0,005	0,709	STW5tp24IBSnonIBS	VEHtp4IBSnonIBS			4	absabundance	Varianzen sind gleich	,726	,401	,933	30	,179	,358		2	STW5tp0.5IBSnonIBS
STW5tp24IBSnonIBS-VEHtp0.5IBS	-72833	26601	-2738	0,006	0,946			VEHtp24IBSnonIBS-STW5tp4IBSnonIBS	54625	19646	2780	0,005	0,831	VEHtp24IBSnonIBS	STW5tp4IBSnonIBS			4		Varianzen sind nicht gleich			,933	29883	,179	,358		4	STW5tp4IBSnonIBS
STW5tp24nonIBS-STW5tp4nonIBS	-67400	24851	-2712	0,007	1000			VEHtp24IBSnonIBS-VEHtp0.5IBSnonIBS	38875	19646	1979	0,048	1000	VEHtp24IBSnonIBS	VEHtp0.5IBSnonIBS			5	absabundance	Varianzen sind gleich	7450	,011	3720	30	<,001	<,001		4	STW5tp4IBSnonIBS
STW5tp24IBS-STW5tp4IBSnonIBS	-69875	26601	-2627	0,009	1000			VEHtp24IBSnonIBS-VEHtp4IBSnonIBS	-38875	19646	-1979	0,048	1000	VEHtp24IBSnonIBS	VEHtp4IBSnonIBS			5		Varianzen sind nicht gleich			3720	19911	<,001	,001		6	STW5tp24IBSnonIBS
STW5tp24nonIBS-VEHtp0.5IBS	-73733	28695	-2570	0,010	1000													6	absabundance	Varianzen sind gleich	21705	<,001	2330	30	,013	,027		2	STW5tp0.5IBSnonIBS
VEHtp24nonIBS-STW5tp4IBSnonIBS	57275	22400	2557	0,011	1000													6		Varianzen sind nicht gleich			2330	19359	,015	,031		6	STW5tp24IBSnonIBS
STW5tp24nonIBS-VEHtp0.5IBSnonIBS	-56525	22400	-2523	0,012	1000													7	absabundance	Varianzen sind gleich	,001	,981	,386	18	,352	,704		7	VEHtp0.5nonIBS
STW5tp24nonIBS-VEHtp4IBSnonIBS	-56525	22400	-2523	0,012	1000													7		Varianzen sind nicht gleich			,386	17916	,352	,704		9	VEHtp4nonIBS
STW5tp24IBSnonIBS-STW5tp0.5IBSnonIBS	49625	19646	2526	0,012	1000													8	absabundance	Varianzen sind gleich	2639	,122	1857	18	,040	,080		9	VEHtp4nonIBS
STW5tp24IBS-STW5tp4IBS	-78000	32082	-2431	0,015	1000													8		Varianzen sind nicht gleich			1857	15183	,041	,083		11	VEHtp24nonIBS
VEHtp24IBSnonIBS-STW5tp4IBS	62750	26601	2359	0,018	1000													9	absabundance	Varianzen sind gleich	3864	,065	1480	18	,078	,156		7	VEHtp0.5nonIBS
STW5tp24IBSnonIBS-VEHtp4nonIBS	-52500	22400	-2344	0,019	1000													9		Varianzen sind nicht gleich			1480	15801	,079	,159		11	VEHtp24nonIBS
STW5tp24IBSnonIBS-VEHtp4IBS	-60833	26601	-2287	0,022	1000													10	absabundance	Varianzen sind gleich	,066	,801	,577	18	,286	,571		8	STW5tp0.5nonIBS
STW5tp24IBS-STW5tp4nonIBS	-65000	28695	-2265	0,023	1000													10		Varianzen sind nicht gleich			,577	17991	,286	,571		10	STW5tp4nonIBS
VEHtp24nonIBS-STW5tp4IBS	65400	28695	2279	0,023	1000													11	absabundance	Varianzen sind gleich	4293	,053	2630	18	,009	,017		10	STW5tp4nonIBS
STW5tp24nonIBS-STW5tp0.5IBSnonIBS	50525	22400	2256	0,024	1000													11		Varianzen sind nicht gleich			2630	11834	,011	,022		12	STW5tp24nonIBS
STW5tp24IBS-VEHtp0.5IBS	-71333	32082	-2223	0,026	1000													12	absabundance	Varianzen sind gleich	8554	,009	1917	18	,036	,071		8	STW5tp0.5nonIBS
VEHtp24IBSnonIBS-STW5tp4nonIBS	49750	22400	2221	0,026	1000													12		Varianzen sind nicht gleich			1917	11956	,040	,079		12	STW5tp24nonIBS
STW5tp24IBSnonIBS-STW5tp0.5nonIBS	49700	22400	2219	0,027	1000													13	absabundance	Varianzen sind gleich	1133	,312	,628	10	,272	,544		13	VEHtp0.5IBS
STW5tp24nonIBS-VEHtp4IBS	-61733	28695	-2151	0,031	1000													13		Varianzen sind nicht gleich			,628	8947	,273	,546		15	VEHtp4IBS
STW5tp24nonIBS-VEHtp4nonIBS	-53400	24851	-2149	0,032	1000													14	absabundance	Varianzen sind gleich	,298	,597	1269	10	,117	,233		15	VEHtp4IBS
VEHtp24IBSnonIBS-VEHtp0.5IBS	56083	26601	2108	0,035	1000													14		Varianzen sind nicht gleich			1269	9454	,117	,235		17	VEHtp24IBS
VEHtp24nonIBS-STW5tp4nonIBS	52400	24851	2109	0,035	1000													15	absabundance	Varianzen sind gleich	2713	,131	1661	10	,064	,128		13	VEHtp0.5IBS
VEHtp24nonIBS-VEHtp0.5IBS	58733	28695	2047	0,041	1000													15		Varianzen sind nicht gleich			1661	7749	,068	,137		17	VEHtp24IBS
STW5tp24IBS-VEHtp4IBSnonIBS	-54125	26601	-2035	0,042	1000													16	absabundance	Varianzen sind gleich	1216	,296	,717	10	,245	,490		14	STW5tp0.5IBS
STW5tp24IBS-VEHtp0.5IBSnonIBS	-54125	26601	-2035	0,042	1000													16		Varianzen sind nicht gleich			,717	9606	,245	,490		16	STW5tp4IBS
STW5tp24nonIBS-STW5tp0.5nonIBS	50600	24851	2036	0,042	1000													17	absabundance	Varianzen sind gleich	2428	,150	2508	10	,015	,031		16	STW5tp4IBS
STW5tp24IBSnonIBS-VEHtp0.5nonIBS	-45300	22400	-2022	0,043	1000													17		Varianzen sind nicht gleich			2508	6779	,021	,042		18	STW5tp24IBS
VEHtp24IBSnonIBS-VEHtp4IBSnonIBS	-38875	19646	-1979	0,048	1000													18	absabundance	Varianzen sind gleich	13738	,004	1226	10	,124	,248		14	STW5tp0.5IBS
VEHtp24IBSnonIBS-VEHtp0.5IBSnonIBS	38875	19646	1979	0,048	1000													18		Varianzen sind nicht gleich			1226	6202	,132	,265		18	STW5tp24IBS
VEHtp24IBS-STW5tp4IBSnonIBS	50208	26601	1887	0,059	1000
STW5tp24nonIBS-VEHtp0.5nonIBS	-46200	24851	-1859	0,063	1000
STW5tp24IBSnonIBS-STW5tp0.5IBS	49500	26601	1861	0,063	1000
VEHtp24nonIBS-VEHtp4IBSnonIBS	-41525	22400	-1854	0,064	1000
STW5tp24IBS-VEHtp4IBS	-59333	32082	-1849	0,064	1000
VEHtp24nonIBS-VEHtp0.5IBSnonIBS	41525	22400	1854	0,064	1000
VEHtp24IBS-STW5tp4IBS	58333	32082	1818	0,069	1000
STW5tp24IBS-STW5tp0.5IBSnonIBS	48125	26601	1809	0,070	1000
STW5tp24IBS-VEHtp4nonIBS	-51000	28695	-1777	0,076	1000
STW5tp24nonIBS-STW5tp0.5IBS	50400	28695	1756	0,079	1000
STW5tp24IBS-STW5tp0.5nonIBS	48200	28695	1680	0,093	1000
VEHtp24IBSnonIBS-STW5tp0.5IBSnonIBS	32875	19646	1673	0,094	1000
VEHtp24IBSnonIBS-VEHtp4IBS	-44083	26601	-1657	0,097	1000
VEHtp24nonIBS-VEHtp4IBS	-46733	28695	-1629	0,103	1000
VEHtp24IBS-VEHtp0.5IBS	51667	32082	1610	0,107	1000
VEHtp24IBSnonIBS-VEHtp4nonIBS	-35750	22400	-1596	0,110	1000
VEHtp24nonIBS-STW5tp0.5IBSnonIBS	35525	22400	1586	0,113	1000
VEHtp24IBS-STW5tp4nonIBS	45333	28695	1580	0,114	1000
VEHtp24nonIBS-VEHtp4nonIBS	-38400	24851	-1545	0,122	1000
STW5tp24IBS-VEHtp0.5nonIBS	-43800	28695	-1526	0,127	1000
STW5tp24IBS-STW5tp0.5IBS	48000	32082	1496	0,135	1000
VEHtp24IBSnonIBS-STW5tp0.5nonIBS	32950	22400	1471	0,141	1000
VEHtp24nonIBS-STW5tp0.5nonIBS	35600	24851	1433	0,152	1000
VEHtp24IBS-VEHtp4IBSnonIBS	-34458	26601	-1295	0,195	1000
VEHtp24IBS-VEHtp0.5IBSnonIBS	34458	26601	1295	0,195	1000
VEHtp24IBSnonIBS-VEHtp0.5nonIBS	28550	22400	1275	0,202	1000
VEHtp24nonIBS-VEHtp0.5nonIBS	31200	24851	1256	0,209	1000
VEHtp24IBS-VEHtp4IBS	-39667	32082	-1236	0,216	1000
VEHtp24nonIBS-STW5tp0.5IBS	35400	28695	1234	0,217	1000
VEHtp24IBSnonIBS-STW5tp0.5IBS	32750	26601	1231	0,218	1000
VEHtp0.5nonIBS-STW5tp4IBS	34200	28695	1192	0,233	1000
VEHtp0.5nonIBS-STW5tp4IBSnonIBS	26075	22400	1164	0,244	1000
STW5tp0.5IBSnonIBS-STW5tp4IBS	-29875	26601	-1123	0,261	1000
STW5tp0.5IBSnonIBS-STW5tp4IBSnonIBS	-21750	19646	-1107	0,268	1000
VEHtp24IBS-VEHtp4nonIBS	-31333	28695	-1092	0,275	1000
VEHtp24IBS-STW5tp0.5IBSnonIBS	28458	26601	1070	0,285	1000
STW5tp0.5nonIBS-STW5tp4IBS	-29800	28695	-1039	0,299	1000
VEHtp24IBS-STW5tp0.5nonIBS	28533	28695	0,994	0,320	1000
STW5tp0.5nonIBS-STW5tp4IBSnonIBS	-21675	22400	-0,968	0,333	1000
VEHtp0.5nonIBS-VEHtp0.5IBS	27533	28695	0,960	0,337	1000
VEHtp4nonIBS-STW5tp4IBS	27000	28695	0,941	0,347	1000
STW5tp0.5IBS-STW5tp4IBS	-30000	32082	-0,935	0,350	1000
VEHtp4IBSnonIBS-STW5tp4IBS	23875	26601	0,898	0,369	1000
VEHtp0.5IBSnonIBS-STW5tp4IBS	23875	26601	0,898	0,369	1000
VEHtp24IBS-STW5tp0.5IBS	28333	32082	0,883	0,377	1000
STW5tp0.5IBSnonIBS-VEHtp0.5IBS	-23208	26601	-0,872	0,383	1000
VEHtp0.5nonIBS-STW5tp4nonIBS	21200	24851	0,853	0,394	1000
STW5tp24IBSnonIBS-VEHtp24IBSnonIBS	-16750	19646	-0,853	0,394	1000
VEHtp4nonIBS-STW5tp4IBSnonIBS	18875	22400	0,843	0,399	1000
VEHtp24IBS-VEHtp0.5nonIBS	24133	28695	0,841	0,400	1000
STW5tp0.5IBS-STW5tp4IBSnonIBS	-21875	26601	-0,822	0,411	1000
STW5tp0.5nonIBS-VEHtp0.5IBS	-23133	28695	-0,806	0,420	1000
VEHtp0.5IBSnonIBS-STW5tp4IBSnonIBS	15750	19646	0,802	0,423	1000
VEHtp4IBSnonIBS-STW5tp4IBSnonIBS	15750	19646	0,802	0,423	1000
STW5tp24IBSnonIBS-VEHtp24IBS	-21167	26601	-0,796	0,426	1000
STW5tp24nonIBS-VEHtp24IBSnonIBS	-17650	22400	-0,788	0,431	1000
STW5tp24nonIBS-VEHtp24IBS	-22067	28695	-0,769	0,442	1000
STW5tp0.5IBSnonIBS-STW5tp4nonIBS	-16875	22400	-0,753	0,451	1000
STW5tp0.5IBS-VEHtp0.5IBS	-23333	32082	-0,727	0,467	1000
VEHtp4nonIBS-VEHtp0.5IBS	20333	28695	0,709	0,479	1000
STW5tp0.5nonIBS-STW5tp4nonIBS	-16800	24851	-0,676	0,499	1000
VEHtp0.5IBSnonIBS-VEHtp0.5IBS	17208	26601	0,647	0,518	1000
VEHtp4IBSnonIBS-VEHtp0.5IBS	17208	26601	0,647	0,518	1000
STW5tp24IBSnonIBS-VEHtp24nonIBS	-14100	22400	-0,629	0,529	1000
STW5tp24IBS-VEHtp24IBS	-19667	32082	-0,613	0,540	1000
STW5tp24nonIBS-VEHtp24nonIBS	-15000	24851	-0,604	0,546	1000
STW5tp0.5IBS-STW5tp4nonIBS	-17000	28695	-0,592	0,554	1000
VEHtp4IBS-STW5tp4IBS	18667	32082	0,582	0,561	1000
STW5tp24IBS-VEHtp24IBSnonIBS	-15250	26601	-0,573	0,566	1000
VEHtp4nonIBS-STW5tp4nonIBS	14000	24851	0,563	0,573	1000
VEHtp0.5nonIBS-VEHtp4IBS	-15533	28695	-0,541	0,588	1000
VEHtp4IBSnonIBS-STW5tp4nonIBS	10875	22400	0,485	0,627	1000
VEHtp0.5IBSnonIBS-STW5tp4nonIBS	10875	22400	0,485	0,627	1000
VEHtp0.5nonIBS-VEHtp0.5IBSnonIBS	10325	22400	0,461	0,645	1000
VEHtp0.5nonIBS-VEHtp4IBSnonIBS	-10325	22400	-0,461	0,645	1000
STW5tp4nonIBS-STW5tp4IBS	13000	28695	0,453	0,651	1000
STW5tp24IBS-VEHtp24nonIBS	-12600	28695	-0,439	0,661	1000
STW5tp0.5IBSnonIBS-VEHtp4IBS	-11208	26601	-0,421	0,673	1000
VEHtp4IBS-STW5tp4IBSnonIBS	10542	26601	0,396	0,692	1000
STW5tp0.5nonIBS-VEHtp4IBS	-11133	28695	-0,388	0,698	1000
VEHtp4IBS-VEHtp0.5IBS	12000	32082	0,374	0,708	1000
STW5tp0.5IBS-VEHtp4IBS	-11333	32082	-0,353	0,724	1000
STW5tp4IBSnonIBS-STW5tp4IBS	8125	26601	0,305	0,760	1000
STW5tp0.5IBSnonIBS-VEHtp0.5IBSnonIBS	-6000	19646	-0,305	0,760	1000
STW5tp0.5IBSnonIBS-VEHtp4IBSnonIBS	-6000	19646	-0,305	0,760	1000
VEHtp4nonIBS-VEHtp4IBS	8333	28695	0,290	0,772	1000
VEHtp0.5nonIBS-VEHtp4nonIBS	-7200	24851	-0,290	0,772	1000
STW5tp0.5nonIBS-VEHtp4IBSnonIBS	-5925	22400	-0,265	0,791	1000
STW5tp0.5nonIBS-VEHtp0.5IBSnonIBS	-5925	22400	-0,265	0,791	1000
VEHtp24nonIBS-VEHtp24IBS	7067	28695	0,246	0,805	1000
STW5tp0.5IBS-VEHtp0.5IBSnonIBS	-6125	26601	-0,230	0,818	1000
STW5tp0.5IBS-VEHtp4IBSnonIBS	-6125	26601	-0,230	0,818	1000
STW5tp4nonIBS-VEHtp0.5IBS	-6333	28695	-0,221	0,825	1000
STW5tp4nonIBS-STW5tp4IBSnonIBS	4875	22400	0,218	0,828	1000
VEHtp0.5IBS-STW5tp4IBS	6667	32082	0,208	0,835	1000
VEHtp4IBS-STW5tp4nonIBS	5667	28695	0,197	0,843	1000
VEHtp4IBSnonIBS-VEHtp4IBS	5208	26601	0,196	0,845	1000
VEHtp0.5IBSnonIBS-VEHtp4IBS	-5208	26601	-0,196	0,845	1000
VEHtp0.5nonIBS-STW5tp0.5IBSnonIBS	4325	22400	0,193	0,847	1000
VEHtp0.5nonIBS-STW5tp0.5nonIBS	4400	24851	0,177	0,859	1000
VEHtp24IBSnonIBS-VEHtp24IBS	4417	26601	0,166	0,868	1000
VEHtp0.5nonIBS-STW5tp0.5IBS	4200	28695	0,146	0,884	1000
VEHtp4nonIBS-VEHtp4IBSnonIBS	3125	22400	0,140	0,889	1000
VEHtp4nonIBS-VEHtp0.5IBSnonIBS	3125	22400	0,140	0,889	1000
STW5tp0.5IBSnonIBS-VEHtp4nonIBS	-2875	22400	-0,128	0,898	1000
VEHtp24nonIBS-VEHtp24IBSnonIBS	2650	22400	0,118	0,906	1000
STW5tp0.5nonIBS-VEHtp4nonIBS	-2800	24851	-0,113	0,910	1000
STW5tp0.5IBS-VEHtp4nonIBS	-3000	28695	-0,105	0,917	1000
STW5tp24nonIBS-STW5tp24IBS	2400	28695	0,084	0,933	1000
STW5tp24IBSnonIBS-STW5tp24IBS	1500	26601	0,056	0,955	1000
STW5tp4IBSnonIBS-VEHtp0.5IBS	-1458	26601	-0,055	0,956	1000
STW5tp24nonIBS-STW5tp24IBSnonIBS	0,900	22400	0,040	0,968	1000
STW5tp0.5IBS-STW5tp0.5nonIBS	-0,200	28695	-0,007	0,994	1000
STW5tp0.5IBS-STW5tp0.5IBSnonIBS	-0,125	26601	-0,005	0,996	1000
STW5tp0.5IBSnonIBS-STW5tp0.5nonIBS	-0,075	22400	-0,003	0,997	1000
Jede Zeile prüft die Nullhypothese, dass die Verteilungen in Stichprobe 1 und Stichprobe 2 gleich sind.
Asymptotische Signifikanzen (zweiseitige Tests) werden angezeigt. Das Signifikanzniveau ist ,050.
a Signifikanzwerte werden von der Bonferroni-Korrektur für mehrere Tests angepasst.

## Sheet: D
Discrimminatory analysis (MaAsLin2_SR) between IBS and non-IBS
No	comparison	level	feature	metadata	value	coef	stderr	N	N.not.0	pval	qval	taxonomy		q<0.05
1	c0_IBSvsnonIBS	RSV	62c8405518b99e147010fbf70c3cae73	IBS	yes	-2.4756	0.544981	75	51	0.00046511	0.0511621	d__Bacteria;p__Firmicutes;c__Clostridia;o__Clostridiales;f__Ruminococcaceae;g__Ruminococcus_1;s__unknown_Ruminococcus_1		p<0.001
2	c0_IBSvsnonIBS	RSV	776cbde4d396e8351f330a8d2b6f8b1f	IBS	yes	-2.76252	0.603352	75	56	0.00043115	0.0511621	D
3	tp05_STW5vsVEH	phylum	d__Bacteria.p__Proteobacteria	STW5_VEH	VEH	0.110039	0.0219924	160	160	1.62817e-06	1.62817e-05
4	tp05_STW5vsVEH	phylum	d__Bacteria.p__Lentisphaerae	STW5_VEH	VEH	0.296366	0.076832	160	72	0.000172821	0.000864107
5	tp05_STW5vsVEH	phylum	d__Bacteria.p__Firmicutes	STW5_VEH	VEH	-0.0295589	0.00805957	160	160	0.000344607	0.00114869
6	tp05_STW5vsVEH	phylum	d__Bacteria.p__Bacteroidetes	STW5_VEH	VEH	0.0568312	0.0209878	160	160	0.00759902	0.0189976
7	tp05_STW5vsVEH	genus	d__Bacteria.p__Firmicutes.c__Clostridia.o__Clostridiales.f__Clostridiales_vadinBB60_group.g__unknown_Clostridiales_vadinBB60_group	STW5_VEH	VEH	0.443656	0.109408	160	81	8.20273e-05	0.0127142
8	tp05_STW5vsVEH	genus	d__Bacteria.p__Proteobacteria.c__Gammaproteobacteria.o__Betaproteobacteriales.f__Burkholderiaceae.g__Sutterella	STW5_VEH	VEH	0.199404	0.0522017	160	83	0.000198425	0.015378
9	tp05_STW5vsVEH	genus	d__Bacteria.p__Proteobacteria.c__Deltaproteobacteria.o__Desulfovibrionales.f__Desulfovibrionaceae.g__unknown_Desulfovibrionaceae	STW5_VEH	VEH	0.145397	0.0405136	160	60	0.000455465	0.0235324
10	tp05_STW5vsVEH	genus	d__Bacteria.p__Lentisphaerae.c__Lentisphaeria.o__Victivallales.f__Victivallaceae.g__Victivallis	STW5_VEH	VEH	0.283842	0.0818362	160	49	0.000692022	0.0268158
11	tp05_STW5vsVEH	RSV	6db5f6f8d912c9d245adb92f1077e2ab	STW5_VEH	VEH	-0.154735	0.0412383	160	80	0.000254056	0.0839557	d__Bacteria;p__Firmicutes;c__Clostridia;o__Clostridiales;f__Ruminococcaceae;g__Ruminococcaceae_UCG-004;s__unknown_Ruminococcaceae_UCG-004
12	tp05_STW5vsVEH	RSV	ac37ede3c90ccd8d1045bfc7695dcc6d	STW5_VEH	VEH	0.0946037	0.0261048	160	120	0.000402344	0.0839557	d__Bacteria;p__Bacteroidetes;c__Bacteroidia;o__Bacteroidales;f__Rikenellaceae;g__Alistipes;s__unknown_Alistipes
13	tp05_STW5vsVEH	RSV	921f85c8cc1467c9ee7e365f5289ad25	STW5_VEH	VEH	-0.376573	0.101684	160	90	0.000303093	0.0839557	d__Bacteria;p__Firmicutes;c__Clostridia;o__Clostridiales;f__Lachnospiraceae;g__Lachnospiraceae_NK4A136_group;s__unknown_Lachnospiraceae_NK4A136_group
14	tp05_STW5vsVEH	RSV	b03ce79629a43991d630adab3bfa6cd0	STW5_VEH	VEH	0.149081	0.0424096	160	19	0.000588841	0.0921535	d__Bacteria;p__Firmicutes;c__Clostridia;o__Clostridiales;f__Clostridiales_vadinBB60_group;g__unknown_Clostridiales_vadinBB60_group;s__unknown_Clostridiales_vadinBB60_group
16	tp4_STW5vsVEH	phylum	d__Bacteria.p__Firmicutes	STW5_VEH	VEH	0.0349804	0.0108814	158	158	0.00161897	0.0161897
17	tp4_STW5vsVEH	phylum	d__Bacteria.p__Proteobacteria	STW5_VEH	VEH	-0.0835676	0.0314428	158	158	0.00877437	0.0292479
18	tp4_STW5vsVEH	phylum	d__Bacteria.p__Bacteroidetes	STW5_VEH	VEH	-0.079355	0.0296476	158	158	0.00831872	0.0292479
19	tp4_STW5vsVEH	genus	d__Bacteria.p__Firmicutes.c__Clostridia.o__Clostridiales.f__Ruminococcaceae.g__Ruminococcaceae_UCG.013	STW5_VEH	VEH	0.265311	0.0701859	158	142	0.000230696	0.0183403
20	tp4_STW5vsVEH	genus	d__Bacteria.p__Firmicutes.c__Erysipelotrichia.o__Erysipelotrichales.f__Erysipelotrichaceae.g__Erysipelotrichaceae_UCG.003	STW5_VEH	VEH	0.25182	0.0660366	158	150	0.000204311	0.0183403
21	tp4_STW5vsVEH	genus	d__Bacteria.p__Firmicutes.c__Clostridia.o__Clostridiales.f__Ruminococcaceae.g__Ruminiclostridium_9	STW5_VEH	VEH	0.220401	0.0635605	158	157	0.000696598	0.0276898
22	tp4_STW5vsVEH	genus	d__Bacteria.p__Firmicutes.c__Clostridia.o__Clostridiales.f__Ruminococcaceae.g__Ruminiclostridium_5	STW5_VEH	VEH	0.267638	0.0757071	158	150	0.000551698	0.0276898
23	tp4_STW5vsVEH	genus	d__Bacteria.p__Firmicutes.c__Clostridia.o__Clostridiales.f__Ruminococcaceae.g__Anaerotruncus	STW5_VEH	VEH	0.467315	0.141483	158	90	0.00121243	0.0380157
24	tp4_STW5vsVEH	genus	d__Bacteria.p__Firmicutes.c__Erysipelotrichia.o__Erysipelotrichales.f__Erysipelotrichaceae.g__Erysipelatoclostridium	STW5_VEH	VEH	0.372877	0.115475	158	74	0.00154519	0.0380157
25	tp4_STW5vsVEH	genus	d__Bacteria.p__Proteobacteria.c__Alphaproteobacteria.o__Rhodospirillales.f__unknown_Rhodospirillales.g__unknown_Rhodospirillales	STW5_VEH	VEH	-0.408811	0.127576	158	101	0.00167365	0.0380157
26	tp4_STW5vsVEH	RSV	afb562a0bfa589a2f3b7544fee6858e7	STW5_VEH	VEH	-0.517879	0.117282	158	130	1.98984e-05	0.0130135	d__Bacteria;p__Firmicutes;c__Clostridia;o__Clostridiales;f__Lachnospiraceae;g__Anaerostipes;s__unknown_Anaerostipes
27	tp4_STW5vsVEH	RSV	b9fd73a1c9c33bdc422f93b56df74429	STW5_VEH	VEH	0.12436	0.0315737	158	41	0.000128326	0.0219624	d__Bacteria;p__Firmicutes;c__Clostridia;o__Clostridiales;f__Ruminococcaceae;g__Ruminococcaceae_UCG-014;s__unknown_Ruminococcaceae_UCG-014
28	tp4_STW5vsVEH	RSV	b2fa22e8af46373e33d0419332eeded4	STW5_VEH	VEH	0.128296	0.0322947	158	139	0.000112933	0.0219624	d__Bacteria;p__Firmicutes;c__Clostridia;o__Clostridiales;f__Ruminococcaceae;g__Subdoligranulum;s__unknown_Subdoligranulum
29	tp4_STW5vsVEH	RSV	99c948424490a5476eb30ac65b54389c	STW5_VEH	VEH	-0.789386	0.201041	158	115	0.000134326	0.0219624	d__Bacteria;p__Bacteroidetes;c__Bacteroidia;o__Bacteroidales;f__Bacteroidaceae;g__Bacteroides;s__unknown_Bacteroides
30	tp4_STW5vsVEH	RSV	0dfb96322daf27e03710bf538d27dc2a	STW5_VEH	VEH	0.25749	0.0669776	158	150	0.000182248	0.023838	d__Bacteria;p__Firmicutes;c__Erysipelotrichia;o__Erysipelotrichales;f__Erysipelotrichaceae;g__Erysipelotrichaceae_UCG-003;s__unknown_Erysipelotrichaceae_UCG-003
31	tp4_STW5vsVEH	RSV	c6677d7229973a13ffcae3b8c7395099	STW5_VEH	VEH	-0.155339	0.0454261	158	80	0.000820371	0.0773114	d__Bacteria;p__Bacteroidetes;c__Bacteroidia;o__Bacteroidales;f__Bacteroidaceae;g__Bacteroides;s__unknown_Bacteroides
32	tp4_STW5vsVEH	RSV	23e87202ea9aae015838b81155eb8be3	STW5_VEH	VEH	-0.262916	0.0769425	158	53	0.000827492	0.0773114	d__Bacteria;p__Firmicutes;c__Clostridia;o__Clostridiales;f__Lachnospiraceae;g__Ruminococcus_gauvreauii_group;s__unknown_Ruminococcus_gauvreauii_group
33	STW5_tp05vstp4	phylum	d__Bacteria.p__Proteobacteria	TimePointCat	t0400	0.337935	0.0419129	159	159	2.802e-13	2.802e-12
34	STW5_tp05vstp4	phylum	d__Bacteria.p__Firmicutes	TimePointCat	t0400	-0.0842793	0.0113871	159	159	1.08413e-11	5.42065e-11
35	STW5_tp05vstp4	phylum	d__Bacteria.p__Verrucomicrobia	TimePointCat	t0400	0.508795	0.095519	159	139	3.83103e-07	1.27701e-06
36	STW5_tp05vstp4	phylum	d__Bacteria.p__Lentisphaerae	TimePointCat	t0400	0.448897	0.116331	159	77	0.000172352	0.00043088
37	STW5_tp05vstp4	phylum	d__Bacteria.p__Bacteroidetes	TimePointCat	t0400	0.0891737	0.0312293	159	159	0.00494248	0.00988495
38	STW5_tp05vstp4	phylum	d__Bacteria.p__Actinobacteria	TimePointCat	t0400	0.130146	0.0554058	159	159	0.0202047	0.0336745
39	STW5_tp05vstp4	genus	d__Bacteria.p__Firmicutes.c__Clostridia.o__Clostridiales.f__Lachnospiraceae.g__Agathobacter	TimePointCat	t0400	-0.386199	0.045105	159	139	1.65179e-14	2.64287e-12
40	STW5_tp05vstp4	genus	d__Bacteria.p__Firmicutes.c__Clostridia.o__Clostridiales.f__Ruminococcaceae.g__Ruminococcaceae_UCG.003	TimePointCat	t0400	0.984022	0.127015	159	123	1.62554e-12	1.30043e-10
41	STW5_tp05vstp4	genus	d__Bacteria.p__Proteobacteria.c__Deltaproteobacteria.o__Desulfovibrionales.f__Desulfovibrionaceae.g__Bilophila	TimePointCat	t0400	0.65102	0.0849063	159	132	2.52562e-12	1.347e-10
42	STW5_tp05vstp4	genus	d__Bacteria.p__Firmicutes.c__Clostridia.o__Clostridiales.f__Lachnospiraceae.g__Lachnospiraceae_NK4A136_group	TimePointCat	t0400	-0.561319	0.0859543	159	137	1.08636e-09	4.34544e-08
43	STW5_tp05vstp4	genus	d__Bacteria.p__Firmicutes.c__Clostridia.o__Clostridiales.f__Ruminococcaceae.g__Faecalibacterium	TimePointCat	t0400	-0.207728	0.0327343	159	159	2.78276e-09	8.90483e-08
44	STW5_tp05vstp4	genus	d__Bacteria.p__Proteobacteria.c__Gammaproteobacteria.o__Betaproteobacteriales.f__Burkholderiaceae.g__Parasutterella	TimePointCat	t0400	0.394413	0.0625822	159	146	3.46773e-09	9.24727e-08
45	STW5_tp05vstp4	genus	d__Bacteria.p__Bacteroidetes.c__Bacteroidia.o__Bacteroidales.f__Rikenellaceae.g__Alistipes	TimePointCat	t0400	0.196867	0.0323321	159	159	1.00733e-08	2.30246e-07
46	STW5_tp05vstp4	genus	d__Bacteria.p__Firmicutes.c__Clostridia.o__Clostridiales.f__Lachnospiraceae.g__Eubacterium_xylanophilum_group	TimePointCat	t0400	-0.792587	0.138759	159	120	6.30457e-08	1.26091e-06
47	STW5_tp05vstp4	genus	d__Bacteria.p__Firmicutes.c__Clostridia.o__Clostridiales.f__Ruminococcaceae.g__Ruminococcaceae_UCG.014	TimePointCat	t0400	-0.228783	0.0414089	159	100	1.52759e-07	2.71571e-06
48	STW5_tp05vstp4	genus	d__Bacteria.p__Bacteroidetes.c__Bacteroidia.o__Bacteroidales.f__Marinifilaceae.g__Butyricimonas	TimePointCat	t0400	0.520911	0.0987732	159	134	4.87685e-07	7.80296e-06
49	STW5_tp05vstp4	genus	d__Bacteria.p__Verrucomicrobia.c__Verrucomicrobiae.o__Verrucomicrobiales.f__Akkermansiaceae.g__Akkermansia	TimePointCat	t0400	0.501565	0.0958066	159	139	5.81358e-07	8.45612e-06
50	STW5_tp05vstp4	genus	d__Bacteria.p__Firmicutes.c__Erysipelotrichia.o__Erysipelotrichales.f__Erysipelotrichaceae.g__Erysipelotrichaceae_UCG.003	TimePointCat	t0400	-0.485948	0.0953741	159	146	1.09145e-06	1.45527e-05
51	STW5_tp05vstp4	genus	d__Bacteria.p__Bacteroidetes.c__Bacteroidia.o__Bacteroidales.f__Barnesiellaceae.g__Barnesiella	TimePointCat	t0400	-0.211726	0.0419479	159	149	1.35014e-06	1.66171e-05
52	STW5_tp05vstp4	genus	d__Bacteria.p__Firmicutes.c__Clostridia.o__Clostridiales.f__Clostridiales_Family_XIII.g__Eubacterium_nodatum_group	TimePointCat	t0400	0.548444	0.116641	159	41	6.03684e-06	6.89924e-05
53	STW5_tp05vstp4	genus	d__Bacteria.p__Firmicutes.c__Clostridia.o__Clostridiales.f__Lachnospiraceae.g__Coprococcus_3	TimePointCat	t0400	0.224609	0.050041	159	119	1.47141e-05	0.00015695
54	STW5_tp05vstp4	genus	d__Bacteria.p__Firmicutes.c__Negativicutes.o__Selenomonadales.f__Veillonellaceae.g__Dialister	TimePointCat	t0400	-0.440749	0.102256	159	101	3.03e-05	0.000303
55	STW5_tp05vstp4	genus	d__Bacteria.p__Firmicutes.c__Clostridia.o__Clostridiales.f__Lachnospiraceae.g__Anaerostipes	TimePointCat	t0400	0.423154	0.105571	159	152	9.8386e-05	0.000925986
56	STW5_tp05vstp4	genus	d__Bacteria.p__Firmicutes.c__Clostridia.o__Clostridiales.f__Lachnospiraceae.g__unknown_Lachnospiraceae	TimePointCat	t0400	0.325887	0.0854767	159	159	0.000204343	0.00181638
57	STW5_tp05vstp4	genus	d__Bacteria.p__Firmicutes.c__Erysipelotrichia.o__Erysipelotrichales.f__Erysipelotrichaceae.g__Erysipelatoclostridium	TimePointCat	t0400	-0.41418	0.110893	159	71	0.000271111	0.00228304
58	STW5_tp05vstp4	genus	d__Bacteria.p__Firmicutes.c__Clostridia.o__Clostridiales.f__Lachnospiraceae.g__Lachnoclostridium	TimePointCat	t0400	0.510128	0.139302	159	154	0.000352261	0.0025821
59	STW5_tp05vstp4	genus	d__Bacteria.p__Firmicutes.c__Clostridia.o__Clostridiales.f__Lachnospiraceae.g__Lachnospiraceae_CAG.56	TimePointCat	t0400	-0.181552	0.0496068	159	106	0.000355039	0.0025821
60	STW5_tp05vstp4	genus	d__Bacteria.p__Firmicutes.c__Clostridia.o__Clostridiales.f__Lachnospiraceae.g__Sellimonas	TimePointCat	t0400	0.205556	0.0559873	159	39	0.000340587	0.0025821
61	STW5_tp05vstp4	genus	d__Bacteria.p__Proteobacteria.c__Gammaproteobacteria.o__Enterobacteriales.f__Enterobacteriaceae.g__Escherichia.Shigella	TimePointCat	t0400	0.491196	0.137493	159	104	0.00048333	0.0033623
62	STW5_tp05vstp4	genus	d__Bacteria.p__Lentisphaerae.c__Lentisphaeria.o__Victivallales.f__Victivallaceae.g__Victivallis	TimePointCat	t0400	0.376306	0.107234	159	54	0.000602455	0.00401636
63	STW5_tp05vstp4	genus	d__Bacteria.p__Firmicutes.c__Clostridia.o__Clostridiales.f__Ruminococcaceae.g__Ruminococcaceae_UCG.013	TimePointCat	t0400	-0.340892	0.0997858	159	141	0.000828318	0.00530124
64	STW5_tp05vstp4	genus	d__Bacteria.p__Firmicutes.c__Negativicutes.o__Selenomonadales.f__Veillonellaceae.g__Veillonella	TimePointCat	t0400	-0.262468	0.0777382	159	21	0.000947901	0.00583323
65	STW5_tp05vstp4	genus	d__Bacteria.p__Firmicutes.c__Clostridia.o__Clostridia_DTU014.f__unknown_Clostridia_DTU014.g__unknown_Clostridia_DTU014	TimePointCat	t0400	0.340574	0.101544	159	38	0.00102173	0.00605472
66	STW5_tp05vstp4	genus	d__Bacteria.p__Firmicutes.c__Clostridia.o__Clostridiales.f__Ruminococcaceae.g__Ruminiclostridium_5	TimePointCat	t0400	-0.266351	0.0838606	159	150	0.00183122	0.0104641
67	STW5_tp05vstp4	genus	d__Bacteria.p__Firmicutes.c__Clostridia.o__Clostridiales.f__Ruminococcaceae.g__Phocea	TimePointCat	t0400	0.355694	0.113828	159	44	0.00215759	0.011904
68	STW5_tp05vstp4	genus	d__Bacteria.p__Firmicutes.c__Clostridia.o__Clostridiales.f__Lachnospiraceae.g__Ruminococcus_torques_group	TimePointCat	t0400	-0.414959	0.135739	159	151	0.00267163	0.0139802
69	STW5_tp05vstp4	genus	d__Bacteria.p__Firmicutes.c__Clostridia.o__Clostridiales.f__Lachnospiraceae.g__Lachnospira	TimePointCat	t0400	-0.400529	0.131208	159	127	0.00270867	0.0139802
70	STW5_tp05vstp4	genus	d__Bacteria.p__Firmicutes.c__Clostridia.o__Clostridiales.f__Clostridiales_Family_XIII.g__Clostridiales_Family_XIII_UCG.001	TimePointCat	t0400	-0.437737	0.143944	159	137	0.00280867	0.0140434
71	STW5_tp05vstp4	genus	d__Bacteria.p__Firmicutes.c__Clostridia.o__Clostridiales.f__Lachnospiraceae.g__Tyzzerella_3	TimePointCat	t0400	-0.274509	0.0909368	159	94	0.00301053	0.0145965
72	STW5_tp05vstp4	genus	d__Bacteria.p__Firmicutes.c__Clostridia.o__Clostridiales.f__Lachnospiraceae.g__Roseburia	TimePointCat	t0400	-0.298778	0.0999305	159	149	0.0032907	0.0150432
73	STW5_tp05vstp4	genus	d__Bacteria.p__Firmicutes.c__Clostridia.o__Clostridiales.f__Lachnospiraceae.g__Eubacterium_fissicatena_group	TimePointCat	t0400	0.340875	0.11375	159	31	0.00322184	0.0150432
74	STW5_tp05vstp4	genus	d__Bacteria.p__Firmicutes.c__Clostridia.o__Clostridiales.f__Lachnospiraceae.g__Fusicatenibacter	TimePointCat	t0400	-0.160607	0.057752	159	149	0.00615546	0.0273576
75	STW5_tp05vstp4	genus	d__Bacteria.p__Firmicutes.c__Clostridia.o__Clostridiales.f__Christensenellaceae.g__unknown_Christensenellaceae	TimePointCat	t0400	0.346241	0.128603	159	102	0.00794886	0.0343734
76	STW5_tp05vstp4	genus	d__Bacteria.p__Lentisphaerae.c__Lentisphaeria.o__Victivallales.f__Victivallales_vadinBE97.g__unknown_Victivallales_vadinBE97	TimePointCat	t0400	0.256705	0.0958838	159	29	0.00829729	0.034936
77	STW5_tp05vstp4	genus	d__Bacteria.p__Firmicutes.c__Clostridia.o__Clostridiales.f__Clostridiales_vadinBB60_group.g__unknown_Clostridiales_vadinBB60_group	TimePointCat	t0400	0.472087	0.178177	159	81	0.00897368	0.0368151
78	STW5_tp05vstp4	genus	d__Bacteria.p__Proteobacteria.c__Gammaproteobacteria.o__Enterobacteriales.f__Enterobacteriaceae.g__unknown_Enterobacteriaceae	TimePointCat	t0400	-0.193999	0.0734981	159	30	0.00923054	0.0369222
79	STW5_tp05vstp4	genus	d__Bacteria.p__Firmicutes.c__Clostridia.o__Clostridiales.f__Lachnospiraceae.g__Hungatella	TimePointCat	t0400	0.199054	0.0783698	159	52	0.0121633	0.0474664
80	STW5_tp05vstp4	RSV	3b9767f496ff012207bd19760adbc51b	TimePointCat	t0400	0.660747	0.0862503	159	122	2.62088e-12	1.71143e-09	d__Bacteria;p__Proteobacteria;c__Deltaproteobacteria;o__Desulfovibrionales;f__Desulfovibrionaceae;g__Bilophila;s__unknown_Bilophila
81	STW5_tp05vstp4	RSV	5cdda636ccb356bed1fce69db52007ad	TimePointCat	t0400	-0.60637	0.0808155	159	121	6.22504e-12	2.03248e-09	d__Bacteria;p__Firmicutes;c__Clostridia;o__Clostridiales;f__Lachnospiraceae;g__Agathobacter;s__unknown_Agathobacter
82	STW5_tp05vstp4	RSV	02498998c6f8dc6d15a35ea0f9cd702a	TimePointCat	t0400	0.370746	0.0578968	159	146	2.07716e-09	4.52128e-07	d__Bacteria;p__Bacteroidetes;c__Bacteroidia;o__Bacteroidales;f__Rikenellaceae;g__Alistipes;s__unknown_Alistipes
83	STW5_tp05vstp4	RSV	723a3fe18fdbcf4a6e990c3fe81d5359	TimePointCat	t0400	-0.711654	0.118119	159	105	1.38167e-08	1.2889e-06	d__Bacteria;p__Firmicutes;c__Clostridia;o__Clostridiales;f__Lachnospiraceae;g__Agathobacter;s__unknown_Agathobacter
84	STW5_tp05vstp4	RSV	b2fa22e8af46373e33d0419332eeded4	TimePointCat	t0400	-0.193443	0.0318345	159	140	1.07104e-08	1.2889e-06	d__Bacteria;p__Firmicutes;c__Clostridia;o__Clostridiales;f__Ruminococcaceae;g__Subdoligranulum;s__unknown_Subdoligranulum
85	STW5_tp05vstp4	RSV	8f68e0f409d28ed36c4099709b73d06b	TimePointCat	t0400	0.776407	0.127593	159	51	1.02636e-08	1.2889e-06	d__Bacteria;p__Firmicutes;c__Clostridia;o__Clostridiales;f__Lachnospiraceae;g__Lachnoclostridium;s__unknown_Lachnoclostridium
86	STW5_tp05vstp4	RSV	ed34b614084da52c659abf9fd94819de	TimePointCat	t0400	-0.239611	0.0395726	159	158	1.1913e-08	1.2889e-06	d__Bacteria;p__Firmicutes;c__Clostridia;o__Clostridiales;f__Ruminococcaceae;g__Faecalibacterium;s__unknown_Faecalibacterium
87	STW5_tp05vstp4	RSV	803d76d5ad175e95541f42e052607559	TimePointCat	t0400	0.428756	0.0762257	159	145	9.54305e-08	6.92401e-06	d__Bacteria;p__Bacteroidetes;c__Bacteroidia;o__Bacteroidales;f__Rikenellaceae;g__Alistipes;s__unknown_Alistipes
88	STW5_tp05vstp4	RSV	a4b6248d5e11eea5b7f37acd3e09fe4b	TimePointCat	t0400	0.994656	0.176372	159	56	8.89936e-08	6.92401e-06	d__Bacteria;p__Firmicutes;c__Clostridia;o__Clostridiales;f__Ruminococcaceae;g__Ruminococcaceae_UCG-003;s__unknown_Ruminococcaceae_UCG-003
89	STW5_tp05vstp4	RSV	2bb3d113e3b79a3d9b0cee21eb339d47	TimePointCat	t0400	0.637908	0.11511	159	62	1.41173e-07	9.2186e-06	d__Bacteria;p__Firmicutes;c__Clostridia;o__Clostridiales;f__Lachnospiraceae;g__unknown_Lachnospiraceae;s__unknown_Lachnospiraceae
90	STW5_tp05vstp4	RSV	8c510aa5b3c7682beaadc9695e826b7d	TimePointCat	t0400	-0.232298	0.0434905	159	139	3.58102e-07	2.12582e-05	d__Bacteria;p__Firmicutes;c__Clostridia;o__Clostridiales;f__Ruminococcaceae;g__Subdoligranulum;s__unknown_Subdoligranulum
91	STW5_tp05vstp4	RSV	b783ade98a4d55116bdfce732e45db05	TimePointCat	t0400	0.701964	0.13382	159	82	5.54442e-07	3.01709e-05	d__Bacteria;p__Firmicutes;c__Clostridia;o__Clostridiales;f__Lachnospiraceae;g__unknown_Lachnospiraceae;s__unknown_Lachnospiraceae
92	STW5_tp05vstp4	RSV	56a2f2e449e5de51f477ecf8506a28aa	TimePointCat	t0400	-0.572345	0.110073	159	56	6.8261e-07	3.4288e-05	d__Bacteria;p__Firmicutes;c__Clostridia;o__Clostridiales;f__Lachnospiraceae;g__Lachnospiraceae_NK4A136_group;s__unknown_Lachnospiraceae_NK4A136_group
93	STW5_tp05vstp4	RSV	0dfb96322daf27e03710bf538d27dc2a	TimePointCat	t0400	-0.492065	0.0973432	159	146	1.30534e-06	6.08849e-05	d__Bacteria;p__Firmicutes;c__Erysipelotrichia;o__Erysipelotrichales;f__Erysipelotrichaceae;g__Erysipelotrichaceae_UCG-003;s__unknown_Erysipelotrichaceae_UCG-003
94	STW5_tp05vstp4	RSV	ac37ede3c90ccd8d1045bfc7695dcc6d	TimePointCat	t0400	0.196015	0.0390847	159	120	1.55699e-06	6.77808e-05	d__Bacteria;p__Bacteroidetes;c__Bacteroidia;o__Bacteroidales;f__Rikenellaceae;g__Alistipes;s__unknown_Alistipes
95	STW5_tp05vstp4	RSV	4abb6ea9320df2f6e6ecdb9288a219ff	TimePointCat	t0400	0.199136	0.0405968	159	32	2.52156e-06	0.000102911	d__Bacteria;p__Firmicutes;c__Clostridia;o__Clostridiales;f__Lachnospiraceae;g__Lachnoclostridium;s__unknown_Lachnoclostridium
96	STW5_tp05vstp4	RSV	4b6803786093651a0b68c08b5a4513d1	TimePointCat	t0400	-0.299159	0.061825	159	150	3.36296e-06	0.000129177	d__Bacteria;p__Firmicutes;c__Clostridia;o__Clostridiales;f__Ruminococcaceae;g__Faecalibacterium;s__unknown_Faecalibacterium
97	STW5_tp05vstp4	RSV	a777ae177597df2c362c3a8804f982c4	TimePointCat	t0400	-0.533072	0.111472	159	78	4.29138e-06	0.000155682	d__Bacteria;p__Firmicutes;c__Clostridia;o__Clostridiales;f__Lachnospiraceae;g__Roseburia;s__unknown_Roseburia
98	STW5_tp05vstp4	RSV	d1591c41bcae150e91f289ebc74e39e1	TimePointCat	t0400	1.05153	0.230947	159	85	1.12682e-05	0.00038727	d__Bacteria;p__Firmicutes;c__Clostridia;o__Clostridiales;f__Ruminococcaceae;g__Oscillibacter;s__unknown_Oscillibacter
99	STW5_tp05vstp4	RSV	ad16c191865b05ab466b529912534d38	TimePointCat	t0400	-0.687671	0.152181	159	71	1.29889e-05	0.000424088	d__Bacteria;p__Firmicutes;c__Clostridia;o__Clostridiales;f__Lachnospiraceae;g__Lachnospiraceae_CAG-56;s__unknown_Lachnospiraceae_CAG-56
100	STW5_tp05vstp4	RSV	921f85c8cc1467c9ee7e365f5289ad25	TimePointCat	t0400	-0.659485	0.14673	159	92	1.4353e-05	0.000446311	d__Bacteria;p__Firmicutes;c__Clostridia;o__Clostridiales;f__Lachnospiraceae;g__Lachnospiraceae_NK4A136_group;s__unknown_Lachnospiraceae_NK4A136_group
101	STW5_tp05vstp4	RSV	5770276734e084a1c4d4d2f2e35f23c4	TimePointCat	t0400	-0.543053	0.12205	159	98	1.72666e-05	0.000512503	d__Bacteria;p__Firmicutes;c__Clostridia;o__Clostridiales;f__Lachnospiraceae;g__Lachnospira;s__unknown_Lachnospira
102	STW5_tp05vstp4	RSV	9de8f77e08ca27c132345103666c0b44	TimePointCat	t0400	-0.403166	0.0923465	159	89	2.42449e-05	0.000688345	d__Bacteria;p__Firmicutes;c__Negativicutes;o__Selenomonadales;f__Veillonellaceae;g__Dialister;s__unknown_Dialister
103	STW5_tp05vstp4	RSV	6124413e6c31e52e5313676ddbc8388b	TimePointCat	t0400	-0.37619	0.0869222	159	49	2.82355e-05	0.00076824	d__Bacteria;p__Firmicutes;c__Clostridia;o__Clostridiales;f__Lachnospiraceae;g__Roseburia;s__unknown_Roseburia
104	STW5_tp05vstp4	RSV	e8feefb4486bcbe4aed96e68b20392ad	TimePointCat	t0400	-0.389828	0.093837	159	41	5.60752e-05	0.00146468	d__Bacteria;p__Firmicutes;c__Clostridia;o__Clostridiales;f__Lachnospiraceae;g__Roseburia;s__unknown_Roseburia
105	STW5_tp05vstp4	RSV	ad7b6be3947d25b31cabc771f088c5c8	TimePointCat	t0400	0.393859	0.0954633	159	137	6.26588e-05	0.0015737	d__Bacteria;p__Proteobacteria;c__Gammaproteobacteria;o__Betaproteobacteriales;f__Burkholderiaceae;g__Parasutterella;s__unknown_Parasutterella
106	STW5_tp05vstp4	RSV	db4579f9c2d9140cfa00f5d77813dde7	TimePointCat	t0400	0.183306	0.0450048	159	111	7.6808e-05	0.00185762	d__Bacteria;p__Bacteroidetes;c__Bacteroidia;o__Bacteroidales;f__Bacteroidaceae;g__Bacteroides;s__unknown_Bacteroides
107	STW5_tp05vstp4	RSV	b9fd73a1c9c33bdc422f93b56df74429	TimePointCat	t0400	-0.170223	0.0424374	159	45	9.7303e-05	0.00226924	d__Bacteria;p__Firmicutes;c__Clostridia;o__Clostridiales;f__Ruminococcaceae;g__Ruminococcaceae_UCG-014;s__unknown_Ruminococcaceae_UCG-014
108	STW5_tp05vstp4	RSV	3f5562fd0b10dc5c3d56552053566f6c	TimePointCat	t0400	-0.0854751	0.0216004	159	30	0.000119397	0.00268849	d__Bacteria;p__Firmicutes;c__Clostridia;o__Clostridiales;f__Lachnospiraceae;g__Coprococcus_2;s__Coprococcus_eutactus
109	STW5_tp05vstp4	RSV	afb562a0bfa589a2f3b7544fee6858e7	TimePointCat	t0400	0.393368	0.100109	159	133	0.000132503	0.00288415	d__Bacteria;p__Firmicutes;c__Clostridia;o__Clostridiales;f__Lachnospiraceae;g__Anaerostipes;s__unknown_Anaerostipes
110	STW5_tp05vstp4	RSV	febdb04a1c39e397be6dee34eed9d747	TimePointCat	t0400	0.477096	0.121697	159	54	0.000137062	0.00288714	d__Bacteria;p__Firmicutes;c__Clostridia;o__Clostridiales;f__Lachnospiraceae;g__Lachnoclostridium;s__unknown_Lachnoclostridium
111	STW5_tp05vstp4	RSV	3a3961b08406a41cfcdf48e663ae82da	TimePointCat	t0400	-0.396215	0.101776	159	64	0.000151781	0.00309727	d__Bacteria;p__Firmicutes;c__Clostridia;o__Clostridiales;f__Lachnospiraceae;g__Lachnospiraceae_NK4A136_group;s__unknown_Lachnospiraceae_NK4A136_group
112	STW5_tp05vstp4	RSV	eacc06b7a330538f5f9a3afa5c44a3a7	TimePointCat	t0400	0.502582	0.130591	159	38	0.000179005	0.00354213	d__Bacteria;p__Firmicutes;c__Clostridia;o__Clostridiales;f__Ruminococcaceae;g__Ruminococcaceae_UCG-003;s__unknown_Ruminococcaceae_UCG-003
113	STW5_tp05vstp4	RSV	90cc78fdee048091594f788bac45290a	TimePointCat	t0400	0.235483	0.0614295	159	156	0.000189298	0.00363563	d__Bacteria;p__Bacteroidetes;c__Bacteroidia;o__Bacteroidales;f__Rikenellaceae;g__Alistipes;s__Alistipes_obesi
114	STW5_tp05vstp4	RSV	4af8525f1a9c5e741a46bc9ed9884263	TimePointCat	t0400	-0.304859	0.0805256	159	17	0.000225334	0.0042041	d__Bacteria;p__Firmicutes;c__Clostridia;o__Clostridiales;f__Lachnospiraceae;g__Lachnospira;s__unknown_Lachnospira
115	STW5_tp05vstp4	RSV	589772781bec36f1c498236b81a699ea	TimePointCat	t0400	-0.0939951	0.0252797	159	29	0.000288016	0.00522428	d__Bacteria;p__Bacteroidetes;c__Bacteroidia;o__Bacteroidales;f__Prevotellaceae;g__Paraprevotella;s__unknown_Paraprevotella
116	STW5_tp05vstp4	RSV	99c948424490a5476eb30ac65b54389c	TimePointCat	t0400	0.572228	0.156457	159	118	0.000358113	0.00632021	d__Bacteria;p__Bacteroidetes;c__Bacteroidia;o__Bacteroidales;f__Bacteroidaceae;g__Bacteroides;s__unknown_Bacteroides
117	STW5_tp05vstp4	RSV	c113a424610123b0151b225ef4a23214	TimePointCat	t0400	0.104202	0.0292146	159	91	0.000493133	0.00847409	d__Bacteria;p__Bacteroidetes;c__Bacteroidia;o__Bacteroidales;f__Tannerellaceae;g__Parabacteroides;s__unknown_Parabacteroides
118	STW5_tp05vstp4	RSV	f4c06e22e1cb3e515a71df0fad102c1d	TimePointCat	t0400	0.209101	0.0596262	159	19	0.000607352	0.0101693	d__Bacteria;p__Firmicutes;c__Clostridia;o__Clostridiales;f__Ruminococcaceae;g__Ruminiclostridium_5;s__unknown_Ruminiclostridium_5
119	STW5_tp05vstp4	RSV	9b92269190263e5615558c50f374c43e	TimePointCat	t0400	-0.0785767	0.0225067	159	50	0.000640971	0.0104639	d__Bacteria;p__Bacteroidetes;c__Bacteroidia;o__Bacteroidales;f__Barnesiellaceae;g__Barnesiella;s__unknown_Barnesiella
120	STW5_tp05vstp4	RSV	0a94380e7e7349af53e8b560a4c50b23	TimePointCat	t0400	-0.155298	0.0446388	159	26	0.000668604	0.0106487	d__Bacteria;p__Firmicutes;c__Clostridia;o__Clostridiales;f__Ruminococcaceae;g__Ruminococcaceae_UCG-014;s__unknown_Ruminococcaceae_UCG-014
121	STW5_tp05vstp4	RSV	f9c0d6b047f9d1f17a74e52a3b1cd6eb	TimePointCat	t0400	0.379987	0.110229	159	55	0.00074541	0.0115893	d__Bacteria;p__Bacteroidetes;c__Bacteroidia;o__Bacteroidales;f__Marinifilaceae;g__Butyricimonas;s__unknown_Butyricimonas
122	STW5_tp05vstp4	RSV	f9bda692c145e77ba21d5a22b5e9dfc3	TimePointCat	t0400	0.423054	0.123201	159	102	0.000780167	0.0118477	d__Bacteria;p__Verrucomicrobia;c__Verrucomicrobiae;o__Verrucomicrobiales;f__Akkermansiaceae;g__Akkermansia;s__unknown_Akkermansia
123	STW5_tp05vstp4	RSV	894ba5dc0e76a3c3d0378fef5c820337	TimePointCat	t0400	0.256579	0.0750303	159	115	0.000818731	0.0121507	d__Bacteria;p__Proteobacteria;c__Gammaproteobacteria;o__Betaproteobacteriales;f__Burkholderiaceae;g__Parasutterella;s__unknown_Parasutterella
124	STW5_tp05vstp4	RSV	e8b600f857dd8f934348056e66440a1c	TimePointCat	t0400	-0.152075	0.0447071	159	27	0.000870409	0.0126306	d__Bacteria;p__Firmicutes;c__Clostridia;o__Clostridiales;f__Ruminococcaceae;g__Ruminococcaceae_UCG-014;s__unknown_Ruminococcaceae_UCG-014
125	STW5_tp05vstp4	RSV	244cab3ccbe7db7d793fac2cde65e13e	TimePointCat	t0400	0.0963268	0.0289392	159	41	0.00111189	0.015784	d__Bacteria;p__Firmicutes;c__Clostridia;o__Clostridiales;f__Ruminococcaceae;g__Negativibacillus;s__Negativibacillus_massiliensis
126	STW5_tp05vstp4	RSV	b1a5aa1194023e7e367b849e21181122	TimePointCat	t0400	-0.0737734	0.0224404	159	20	0.00127396	0.0176999	d__Bacteria;p__Tenericutes;c__Mollicutes;o__Mollicutes_RF39;f__unknown_Mollicutes_RF39;g__unknown_Mollicutes_RF39;s__unknown_Mollicutes_RF39
127	STW5_tp05vstp4	RSV	1c3e1c0a6dd5c391b8465d5e920caceb	TimePointCat	t0400	0.383238	0.118412	159	35	0.00150607	0.0204888	d__Bacteria;p__Firmicutes;c__Clostridia;o__Clostridiales;f__Ruminococcaceae;g__Ruminococcaceae_UCG-002;s__unknown_Ruminococcaceae_UCG-002
128	STW5_tp05vstp4	RSV	fff13120941e31bf2608e0925a5cf4e8	TimePointCat	t0400	0.329866	0.102797	159	50	0.0016472	0.0215124	d__Bacteria;p__Bacteroidetes;c__Bacteroidia;o__Bacteroidales;f__Marinifilaceae;g__Butyricimonas;s__unknown_Butyricimonas
129	STW5_tp05vstp4	RSV	42f89d766abb44731ab6490b1b7ff77b	TimePointCat	t0400	0.467824	0.145782	159	33	0.00164641	0.0215124	d__Bacteria;p__Bacteroidetes;c__Bacteroidia;o__Bacteroidales;f__Marinifilaceae;g__Butyricimonas;s__unknown_Butyricimonas
130	STW5_tp05vstp4	RSV	d068162122d0147f7bcca970d0d8e803	TimePointCat	t0400	-0.0552362	0.0173191	159	30	0.00175495	0.0224703	d__Bacteria;p__Firmicutes;c__Clostridia;o__Clostridiales;f__Ruminococcaceae;g__Eubacterium_coprostanoligenes_group;s__unknown_Eubacterium_coprostanoligenes_group
131	STW5_tp05vstp4	RSV	b4a69d830b79dbe221686d8dbf15db4b	TimePointCat	t0400	0.20674	0.0658221	159	103	0.00204991	0.0257422	d__Bacteria;p__Bacteroidetes;c__Bacteroidia;o__Bacteroidales;f__Rikenellaceae;g__Alistipes;s__unknown_Alistipes
132	STW5_tp05vstp4	RSV	e44fa71b215e326a1de1dce5aac8de14	TimePointCat	t0400	0.177002	0.0567758	159	103	0.00220786	0.0272025	d__Bacteria;p__Bacteroidetes;c__Bacteroidia;o__Bacteroidales;f__Rikenellaceae;g__Alistipes;s__unknown_Alistipes
133	STW5_tp05vstp4	RSV	5518e6c24a0bd1585bf82ce0e8af4482	TimePointCat	t0400	0.272304	0.088249	159	85	0.00244232	0.0282666	d__Bacteria;p__Firmicutes;c__Clostridia;o__Clostridiales;f__Lachnospiraceae;g__Coprococcus_3;s__unknown_Coprococcus_3
134	STW5_tp05vstp4	RSV	b9474696adffe1538fd9285cdbcceef5	TimePointCat	t0400	0.178424	0.0580326	159	158	0.00252902	0.0282666	d__Bacteria;p__Bacteroidetes;c__Bacteroidia;o__Bacteroidales;f__Rikenellaceae;g__Alistipes;s__Alistipes_obesi
135	STW5_tp05vstp4	RSV	085994080a556a5e8c29e112b38f524a	TimePointCat	t0400	0.18094	0.0586359	159	117	0.00244084	0.0282666	d__Bacteria;p__Firmicutes;c__Clostridia;o__Clostridiales;f__Lachnospiraceae;g__Coprococcus_3;s__unknown_Coprococcus_3
136	STW5_tp05vstp4	RSV	5cd18c3a31abdc2986574d80470b43b5	TimePointCat	t0400	-0.310094	0.10047	159	82	0.00243615	0.0282666	d__Bacteria;p__Firmicutes;c__Clostridia;o__Clostridiales;f__Lachnospiraceae;g__Lachnospira;s__unknown_Lachnospira
137	STW5_tp05vstp4	RSV	e45b04995a4deedb15192a2815082f7c	TimePointCat	t0400	-0.469971	0.152849	159	96	0.00252745	0.0282666	d__Bacteria;p__Firmicutes;c__Clostridia;o__Clostridiales;f__Lachnospiraceae;g__Lachnospiraceae_NK4A136_group;s__unknown_Lachnospiraceae_NK4A136_group
138	STW5_tp05vstp4	RSV	ebdba5e92f9b3d4f80942855b0ab4200	TimePointCat	t0400	0.0443561	0.0144416	159	20	0.00255395	0.0282666	d__Bacteria;p__Verrucomicrobia;c__Verrucomicrobiae;o__Verrucomicrobiales;f__Akkermansiaceae;g__Akkermansia;s__unknown_Akkermansia
139	STW5_tp05vstp4	RSV	27a8dc31eb87d62d358fadc49c02ba54	TimePointCat	t0400	0.206919	0.0681413	159	25	0.0028474	0.0295135	d__Bacteria;p__Firmicutes;c__Clostridia;o__Clostridiales;f__Christensenellaceae;g__Christensenellaceae_R-7_group;s__unknown_Christensenellaceae_R-7_group
140	STW5_tp05vstp4	RSV	aa9522820a66d35a4e16f471835e384c	TimePointCat	t0400	0.628608	0.206824	159	89	0.00282328	0.0295135	d__Bacteria;p__Proteobacteria;c__Gammaproteobacteria;o__Enterobacteriales;f__Enterobacteriaceae;g__Escherichia-Shigella;s__unknown_Escherichia-Shigella
141	STW5_tp05vstp4	RSV	1856bc29d36edbf0424c87be14f30a98	TimePointCat	t0400	-0.25951	0.0852521	159	37	0.00278239	0.0295135	d__Bacteria;p__Firmicutes;c__Clostridia;o__Clostridiales;f__Lachnospiraceae;g__Lachnospira;s__unknown_Lachnospira
142	STW5_tp05vstp4	RSV	0fa015a5697e3c867092d053c91c13ce	TimePointCat	t0400	0.194308	0.063982	159	17	0.00284464	0.0295135	d__Bacteria;p__Bacteroidetes;c__Bacteroidia;o__Bacteroidales;f__Marinifilaceae;g__Butyricimonas;s__unknown_Butyricimonas
143	STW5_tp05vstp4	RSV	4c9065f321d468785fc4367a3dcd5d73	TimePointCat	t0400	0.0823648	0.0276611	159	41	0.00341655	0.0348595	d__Bacteria;p__Firmicutes;c__Clostridia;o__Clostridiales;f__Christensenellaceae;g__Christensenellaceae_R-7_group;s__unknown_Christensenellaceae_R-7_group
144	STW5_tp05vstp4	RSV	8ee7518467ee1cdaa16b6a6dd054fa38	TimePointCat	t0400	0.154504	0.0521975	159	19	0.00360632	0.0362296	d__Bacteria;p__Actinobacteria;c__Actinobacteria;o__Bifidobacteriales;f__Bifidobacteriaceae;g__Bifidobacterium;s__unknown_Bifidobacterium
145	STW5_tp05vstp4	RSV	14941edb5c08ed16fff695678483d86a	TimePointCat	t0400	-0.632764	0.214687	159	55	0.00374764	0.0365255	d__Bacteria;p__Firmicutes;c__Clostridia;o__Clostridiales;f__Lachnospiraceae;g__Lachnospiraceae_CAG-56;s__unknown_Lachnospiraceae_CAG-56
146	STW5_tp05vstp4	RSV	a18ddabd57e2d6909c48dccac9d0f619	TimePointCat	t0400	0.106582	0.0361072	159	30	0.0036973	0.0365255	d__Bacteria;p__Firmicutes;c__Clostridia;o__Clostridiales;f__Lachnospiraceae;g__unknown_Lachnospiraceae;s__unknown_Lachnospiraceae
147	STW5_tp05vstp4	RSV	177f6b6ee856c84deafef9a8262ca22f	TimePointCat	t0400	0.165271	0.0563608	159	136	0.00392247	0.0376673	d__Bacteria;p__Bacteroidetes;c__Bacteroidia;o__Bacteroidales;f__Bacteroidaceae;g__Bacteroides;s__unknown_Bacteroides
148	STW5_tp05vstp4	RSV	ef8c0a95de6e39e0ae2b85a89d191f8a	TimePointCat	t0400	-0.360574	0.123533	159	63	0.00408666	0.0386752	d__Bacteria;p__Firmicutes;c__Clostridia;o__Clostridiales;f__Ruminococcaceae;g__Ruminiclostridium_5;s__unknown_Ruminiclostridium_5
149	STW5_tp05vstp4	RSV	240e536afe392a74ba75aab423b09526	TimePointCat	t0400	0.387954	0.133254	159	40	0.00417944	0.0389882	d__Bacteria;p__Bacteroidetes;c__Bacteroidia;o__Bacteroidales;f__Bacteroidaceae;g__Bacteroides;s__unknown_Bacteroides
150	STW5_tp05vstp4	RSV	e695f2c450b6e1658fce13910225fde4	TimePointCat	t0400	0.146572	0.0504882	159	79	0.00428552	0.0394147	d__Bacteria;p__Firmicutes;c__Clostridia;o__Clostridiales;f__Ruminococcaceae;g__Ruminococcaceae_UCG-005;s__unknown_Ruminococcaceae_UCG-005
151	STW5_tp05vstp4	RSV	7d8dea6f6aef3749af59be460f718133	TimePointCat	t0400	0.2851	0.098581	159	94	0.00443052	0.0396319	d__Bacteria;p__Firmicutes;c__Clostridia;o__Clostridiales;f__Lachnospiraceae;g__Blautia;s__unknown_Blautia
152	STW5_tp05vstp4	RSV	6d0bff0d64ac79f9b1fcde20ad6ae136	TimePointCat	t0400	0.185979	0.0642335	159	31	0.00438632	0.0396319	d__Bacteria;p__Firmicutes;c__Clostridia;o__Clostridiales;f__Ruminococcaceae;g__Ruminiclostridium_9;s__unknown_Ruminiclostridium_9
153	STW5_tp05vstp4	RSV	23e87202ea9aae015838b81155eb8be3	TimePointCat	t0400	0.251867	0.0881153	159	58	0.00489947	0.0432346	d__Bacteria;p__Firmicutes;c__Clostridia;o__Clostridiales;f__Lachnospiraceae;g__Ruminococcus_gauvreauii_group;s__unknown_Ruminococcus_gauvreauii_group
154	STW5_tp05vstp4	RSV	6cf65a330790cdcc1d74adb2c55cbfb2	TimePointCat	t0400	-0.0450306	0.0159769	159	20	0.00551414	0.046826	d__Bacteria;p__Firmicutes;c__Clostridia;o__Clostridiales;f__Ruminococcaceae;g__Subdoligranulum;s__unknown_Subdoligranulum
155	STW5_tp05vstp4	RSV	1813e2f75177b8e7ebe28f313071b482	TimePointCat	t0400	-0.0447638	0.0160301	159	20	0.00595185	0.046826	d__Bacteria;p__Firmicutes;c__Clostridia;o__Clostridiales;f__Ruminococcaceae;g__Subdoligranulum;s__unknown_Subdoligranulum
156	STW5_tp05vstp4	RSV	7768c3d504535ddf35b3ac02e713a174	TimePointCat	t0400	-0.224179	0.0799174	159	87	0.00573519	0.046826	d__Bacteria;p__Firmicutes;c__Clostridia;o__Clostridiales;f__Ruminococcaceae;g__Ruminococcaceae_UCG-002;s__unknown_Ruminococcaceae_UCG-002
157	STW5_tp05vstp4	RSV	7ffcd8fa67c72604818cbb4d1c35ca08	TimePointCat	t0400	-0.0779935	0.0278562	159	20	0.00582457	0.046826	d__Bacteria;p__Bacteroidetes;c__Bacteroidia;o__Bacteroidales;f__Barnesiellaceae;g__Barnesiella;s__unknown_Barnesiella
158	STW5_tp05vstp4	RSV	886f50e915c5977a7e3be9e1941b8436	TimePointCat	t0400	-0.0834301	0.0296809	159	25	0.00563872	0.046826	d__Bacteria;p__Firmicutes;c__Clostridia;o__Clostridiales;f__Ruminococcaceae;g__Ruminococcaceae_UCG-014;s__unknown_Ruminococcaceae_UCG-014
159	STW5_tp05vstp4	RSV	40001b0932ba3d93b3c1b812c875c026	TimePointCat	t0400	0.15037	0.0536476	159	29	0.00577265	0.046826	d__Bacteria;p__Firmicutes;c__Clostridia;o__Clostridiales;f__Lachnospiraceae;g__Sellimonas;s__unknown_Sellimonas
160	STW5_tp05vstp4	RSV	dd2a4a17fdf863a1d34d375986c332e7	TimePointCat	t0400	-0.265724	0.0949794	159	84	0.00586164	0.046826	d__Bacteria;p__Firmicutes;c__Clostridia;o__Clostridiales;f__Lachnospiraceae;g__Roseburia;s__unknown_Roseburia
161	STW5_tp05vstp4	RSV	d18ddcb7850897827246453ecede4ccf	TimePointCat	t0400	-0.26654	0.0952529	159	65	0.00585238	0.046826	d__Bacteria;p__Firmicutes;c__Clostridia;o__Clostridiales;f__Ruminococcaceae;g__Ruminococcaceae_UCG-005;s__unknown_Ruminococcaceae_UCG-005
162	STW5_tp05vstp4	RSV	b03ce79629a43991d630adab3bfa6cd0	TimePointCat	t0400	0.104249	0.0372889	159	19	0.00589564	0.046826	d__Bacteria;p__Firmicutes;c__Clostridia;o__Clostridiales;f__Clostridiales_vadinBB60_group;g__unknown_Clostridiales_vadinBB60_group;s__unknown_Clostridiales_vadinBB60_group
163	VEH_tp05vstp4	phylum	d__Bacteria.p__Verrucomicrobia	TimePointCat	t0400	0.421812	0.0823961	159	135	9.79858e-07	9.79858e-06
164	VEH_tp05vstp4	phylum	d__Bacteria.p__Proteobacteria	TimePointCat	t0400	0.141909	0.0334677	159	159	4.00358e-05	0.000200179
165	VEH_tp05vstp4	phylum	d__Bacteria.p__Actinobacteria	TimePointCat	t0400	0.153896	0.0511095	159	159	0.0030819	0.010273
166	VEH_tp05vstp4	genus	d__Bacteria.p__Firmicutes.c__Clostridia.o__Clostridiales.f__Ruminococcaceae.g__Faecalibacterium	TimePointCat	t0400	-0.293711	0.0234801	159	159	1.13961e-24	1.81197e-22
167	VEH_tp05vstp4	genus	d__Bacteria.p__Proteobacteria.c__Deltaproteobacteria.o__Desulfovibrionales.f__Desulfovibrionaceae.g__Bilophila	TimePointCat	t0400	0.692875	0.0843959	159	132	1.2246e-13	9.73558e-12
168	VEH_tp05vstp4	genus	d__Bacteria.p__Firmicutes.c__Clostridia.o__Clostridiales.f__Lachnospiraceae.g__Eubacterium_xylanophilum_group	TimePointCat	t0400	-0.88983	0.130844	159	123	2.67541e-10	1.41797e-08
169	VEH_tp05vstp4	genus	d__Bacteria.p__Firmicutes.c__Clostridia.o__Clostridiales.f__Lachnospiraceae.g__Coprococcus_3	TimePointCat	t0400	0.315891	0.0577092	159	118	1.93984e-07	7.71087e-06
170	VEH_tp05vstp4	genus	d__Bacteria.p__Proteobacteria.c__Alphaproteobacteria.o__Rhodospirillales.f__unknown_Rhodospirillales.g__unknown_Rhodospirillales	TimePointCat	t0400	-0.603228	0.111737	159	102	2.75007e-07	8.74522e-06
171	VEH_tp05vstp4	genus	d__Bacteria.p__Bacteroidetes.c__Bacteroidia.o__Bacteroidales.f__Barnesiellaceae.g__Barnesiella	TimePointCat	t0400	-0.208775	0.040261	159	149	7.27702e-07	1.92841e-05
172	VEH_tp05vstp4	genus	d__Bacteria.p__Verrucomicrobia.c__Verrucomicrobiae.o__Verrucomicrobiales.f__Akkermansiaceae.g__Akkermansia	TimePointCat	t0400	0.422658	0.0826159	159	135	9.94795e-07	2.25961e-05
173	VEH_tp05vstp4	genus	d__Bacteria.p__Firmicutes.c__Clostridia.o__Clostridiales.f__Lachnospiraceae.g__Agathobacter	TimePointCat	t0400	-0.229503	0.0455845	159	139	1.42826e-06	2.83866e-05
174	VEH_tp05vstp4	genus	d__Bacteria.p__Firmicutes.c__Clostridia.o__Clostridiales.f__Ruminococcaceae.g__Oscillibacter	TimePointCat	t0400	0.44994	0.0915498	159	146	2.41942e-06	4.27432e-05
175	VEH_tp05vstp4	genus	d__Bacteria.p__Firmicutes.c__Clostridia.o__Clostridiales.f__Lachnospiraceae.g__Lachnoclostridium	TimePointCat	t0400	0.636756	0.135313	159	152	5.94065e-06	9.44563e-05
176	VEH_tp05vstp4	genus	d__Bacteria.p__Firmicutes.c__Clostridia.o__Clostridiales.f__Ruminococcaceae.g__Ruminococcaceae_UCG.003	TimePointCat	t0400	0.710145	0.152088	159	126	6.93192e-06	0.000100198
177	VEH_tp05vstp4	genus	d__Bacteria.p__Firmicutes.c__Clostridia.o__Clostridiales.f__Lachnospiraceae.g__unknown_Lachnospiraceae	TimePointCat	t0400	0.278477	0.0607621	159	159	9.94999e-06	0.000128343
178	VEH_tp05vstp4	genus	d__Bacteria.p__Firmicutes.c__Clostridia.o__Clostridiales.f__Clostridiales_Family_XIII.g__Eubacterium_nodatum_group	TimePointCat	t0400	0.417378	0.0913241	159	39	1.04935e-05	0.000128343
179	VEH_tp05vstp4	genus	d__Bacteria.p__Firmicutes.c__Negativicutes.o__Selenomonadales.f__Veillonellaceae.g__Dialister	TimePointCat	t0400	-0.49623	0.110476	159	100	1.45207e-05	0.000164913
180	VEH_tp05vstp4	genus	d__Bacteria.p__Firmicutes.c__Clostridia.o__Clostridiales.f__Ruminococcaceae.g__Ruminococcaceae_UCG.010	TimePointCat	t0400	-0.333967	0.0807926	159	87	6.07727e-05	0.000591017
181	VEH_tp05vstp4	genus	d__Bacteria.p__Firmicutes.c__Clostridia.o__Clostridiales.f__Lachnospiraceae.g__Lachnospiraceae_NK4A136_group	TimePointCat	t0400	-0.264117	0.0636848	159	139	5.76391e-05	0.000591017
182	VEH_tp05vstp4	genus	d__Bacteria.p__Firmicutes.c__Clostridia.o__Clostridiales.f__Lachnospiraceae.g__Lachnospira	TimePointCat	t0400	-0.563771	0.136719	159	130	6.31905e-05	0.000591017
183	VEH_tp05vstp4	genus	d__Bacteria.p__Proteobacteria.c__Gammaproteobacteria.o__Betaproteobacteriales.f__Burkholderiaceae.g__Parasutterella	TimePointCat	t0400	0.21682	0.0546528	159	148	0.000114922	0.00101514
184	VEH_tp05vstp4	genus	d__Bacteria.p__Firmicutes.c__Clostridia.o__Clostridiales.f__Ruminococcaceae.g__Ruminiclostridium_9	TimePointCat	t0400	0.220169	0.056304	159	159	0.000142279	0.00113112
185	VEH_tp05vstp4	genus	d__Bacteria.p__Firmicutes.c__Clostridia.o__Clostridiales.f__Lachnospiraceae.g__Lachnospiraceae_CAG.56	TimePointCat	t0400	-0.2399	0.061198	159	107	0.00013721	0.00113112
186	VEH_tp05vstp4	genus	d__Bacteria.p__Bacteroidetes.c__Bacteroidia.o__Bacteroidales.f__Rikenellaceae.g__Alistipes	TimePointCat	t0400	0.101117	0.027308	159	159	0.000304394	0.0023047
187	VEH_tp05vstp4	genus	d__Bacteria.p__Bacteroidetes.c__Bacteroidia.o__Bacteroidales.f__Prevotellaceae.g__Paraprevotella	TimePointCat	t0400	-0.116455	0.0318887	159	49	0.000365202	0.00263941
188	VEH_tp05vstp4	genus	d__Bacteria.p__Firmicutes.c__Clostridia.o__Clostridiales.f__Ruminococcaceae.g__Ruminococcus_1	TimePointCat	t0400	-0.277726	0.0769284	159	136	0.000423371	0.00292678
189	VEH_tp05vstp4	genus	d__Bacteria.p__Firmicutes.c__Clostridia.o__Clostridiales.f__Lachnospiraceae.g__Dorea	TimePointCat	t0400	0.298882	0.0861169	159	148	0.000687998	0.00455799
190	VEH_tp05vstp4	genus	d__Bacteria.p__Bacteroidetes.c__Bacteroidia.o__Bacteroidales.f__Barnesiellaceae.g__unknown_Barnesiellaceae	TimePointCat	t0400	-0.274735	0.0798214	159	43	0.000759162	0.00482827
191	VEH_tp05vstp4	genus	d__Bacteria.p__Firmicutes.c__Clostridia.o__Clostridiales.f__Lachnospiraceae.g__Eubacterium_eligens_group	TimePointCat	t0400	-0.247002	0.0723041	159	94	0.000828548	0.00506689
192	VEH_tp05vstp4	genus	d__Bacteria.p__Firmicutes.c__Clostridia.o__Clostridiales.f__Lachnospiraceae.g__Hungatella	TimePointCat	t0400	0.379006	0.111725	159	44	0.000898174	0.00528924
193	VEH_tp05vstp4	genus	d__Bacteria.p__Proteobacteria.c__Alphaproteobacteria.o__Rhodospirillales.f__unknown_Rhodospirillales.g__Azospirillum_sp._47_25	TimePointCat	t0400	-0.156369	0.0475804	159	19	0.00127857	0.00715866
194	VEH_tp05vstp4	genus	d__Bacteria.p__Firmicutes.c__Clostridia.o__Clostridiales.f__Lachnospiraceae.g__Eubacterium_fissicatena_group	TimePointCat	t0400	0.372692	0.113624	159	32	0.00130567	0.00715866
195	VEH_tp05vstp4	genus	d__Bacteria.p__Firmicutes.c__Clostridia.o__Clostridiales.f__Ruminococcaceae.g__Ruminococcaceae_NK4A214_group	TimePointCat	t0400	0.135565	0.0425047	159	130	0.00175454	0.00929907
196	VEH_tp05vstp4	genus	d__Bacteria.p__Proteobacteria.c__Gammaproteobacteria.o__Enterobacteriales.f__Enterobacteriaceae.g__Escherichia.Shigella	TimePointCat	t0400	0.389936	0.124132	159	105	0.00204722	0.0105003
197	VEH_tp05vstp4	genus	d__Bacteria.p__Actinobacteria.c__Coriobacteriia.o__Coriobacteriales.f__Coriobacteriaceae.g__Collinsella	TimePointCat	t0400	0.231772	0.0744454	159	113	0.00223778	0.011119
198	VEH_tp05vstp4	genus	d__Bacteria.p__Bacteroidetes.c__Bacteroidia.o__Bacteroidales.f__Marinifilaceae.g__Butyricimonas	TimePointCat	t0400	0.247489	0.083193	159	136	0.00344569	0.016602
199	VEH_tp05vstp4	genus	d__Bacteria.p__Firmicutes.c__Clostridia.o__Clostridiales.f__Ruminococcaceae.g__Negativibacillus	TimePointCat	t0400	0.183191	0.0625181	159	97	0.00394845	0.0181403
200	VEH_tp05vstp4	genus	d__Bacteria.p__Proteobacteria.c__Gammaproteobacteria.o__Betaproteobacteriales.f__Burkholderiaceae.g__Sutterella	TimePointCat	t0400	-0.140897	0.0481452	159	84	0.00399316	0.0181403
201	VEH_tp05vstp4	genus	d__Bacteria.p__Bacteroidetes.c__Bacteroidia.o__Bacteroidales.f__Barnesiellaceae.g__Coprobacter	TimePointCat	t0400	-0.319739	0.110461	159	75	0.00439655	0.0188933
202	VEH_tp05vstp4	genus	d__Archaea.p__Euryarchaeota.c__Methanobacteria.o__Methanobacteriales.f__Methanobacteriaceae.g__Methanobrevibacter	TimePointCat	t0400	0.210673	0.07269	159	55	0.00434859	0.0188933
203	VEH_tp05vstp4	genus	d__Bacteria.p__Firmicutes.c__Clostridia.o__Clostridiales.f__Ruminococcaceae.g__Anaerofilum	TimePointCat	t0400	0.300048	0.106126	159	43	0.00537321	0.0224827
204	VEH_tp05vstp4	genus	d__Bacteria.p__Actinobacteria.c__Actinobacteria.o__Bifidobacteriales.f__Bifidobacteriaceae.g__Bifidobacterium	TimePointCat	t0400	0.162438	0.0579453	159	159	0.00576596	0.0235074
205	VEH_tp05vstp4	genus	d__Bacteria.p__Firmicutes.c__Clostridia.o__Clostridiales.f__Peptostreptococcaceae.g__Romboutsia	TimePointCat	t0400	-0.412967	0.150066	159	149	0.00669844	0.0266263
206	VEH_tp05vstp4	genus	d__Bacteria.p__Firmicutes.c__Clostridia.o__Clostridiales.f__Ruminococcaceae.g__Candidatus_Soleaferrea	TimePointCat	t0400	0.486195	0.177735	159	76	0.00702345	0.0272373
207	VEH_tp05vstp4	genus	d__Bacteria.p__Bacteroidetes.c__Bacteroidia.o__Bacteroidales.f__Bacteroidaceae.g__Bacteroides	TimePointCat	t0400	-0.0964355	0.0354966	159	159	0.00741269	0.0280623
208	VEH_tp05vstp4	genus	d__Bacteria.p__Firmicutes.c__Clostridia.o__Clostridiales.f__Ruminococcaceae.g__Anaerotruncus	TimePointCat	t0400	0.384698	0.149797	159	95	0.0112577	0.0406812
209	VEH_tp05vstp4	genus	d__Bacteria.p__Firmicutes.c__Negativicutes.o__Selenomonadales.f__Veillonellaceae.g__Veillonella	TimePointCat	t0400	-0.212971	0.0826781	159	18	0.0110193	0.0406812
210	VEH_tp05vstp4	genus	d__Bacteria.p__Firmicutes.c__Clostridia.o__Clostridiales.f__Ruminococcaceae.g__Ruminococcaceae_UCG.014	TimePointCat	t0400	-0.112647	0.0442475	159	102	0.0119687	0.0422894
211	VEH_tp05vstp4	RSV	ed34b614084da52c659abf9fd94819de	TimePointCat	t0400	-0.275039	0.0315146	159	159	6.40593e-15	4.23432e-12	d__Bacteria;p__Firmicutes;c__Clostridia;o__Clostridiales;f__Ruminococcaceae;g__Faecalibacterium;s__unknown_Faecalibacterium
212	VEH_tp05vstp4	RSV	4b6803786093651a0b68c08b5a4513d1	TimePointCat	t0400	-0.432815	0.0637381	159	152	2.82169e-10	9.3257e-08	d__Bacteria;p__Firmicutes;c__Clostridia;o__Clostridiales;f__Ruminococcaceae;g__Faecalibacterium;s__unknown_Faecalibacterium
213	VEH_tp05vstp4	RSV	5cdda636ccb356bed1fce69db52007ad	TimePointCat	t0400	-0.55979	0.0881036	159	113	2.67398e-09	5.89167e-07	d__Bacteria;p__Firmicutes;c__Clostridia;o__Clostridiales;f__Lachnospiraceae;g__Agathobacter;s__unknown_Agathobacter
214	VEH_tp05vstp4	RSV	3b9767f496ff012207bd19760adbc51b	TimePointCat	t0400	0.710093	0.115539	159	123	7.59102e-09	1.25442e-06	d__Bacteria;p__Proteobacteria;c__Deltaproteobacteria;o__Desulfovibrionales;f__Desulfovibrionaceae;g__Bilophila;s__unknown_Bilophila
215	VEH_tp05vstp4	RSV	b783ade98a4d55116bdfce732e45db05	TimePointCat	t0400	0.749641	0.129524	159	76	4.38676e-08	5.7993e-06	d__Bacteria;p__Firmicutes;c__Clostridia;o__Clostridiales;f__Lachnospiraceae;g__unknown_Lachnospiraceae;s__unknown_Lachnospiraceae
216	VEH_tp05vstp4	RSV	00d34bd413a0b5269612d003e2595e40	TimePointCat	t0400	0.787167	0.143039	159	34	1.69483e-07	1.86714e-05	d__Bacteria;p__Firmicutes;c__Clostridia;o__Clostridiales;f__Lachnospiraceae;g__Lachnoclostridium;s__unknown_Lachnoclostridium
217	VEH_tp05vstp4	RSV	2a71d935bcb753f63c5b76749bc0d15a	TimePointCat	t0400	0.377278	0.0717769	159	35	5.28285e-07	4.36496e-05	d__Bacteria;p__Firmicutes;c__Clostridia;o__Clostridiales;f__Ruminococcaceae;g__Ruminococcaceae_UCG-002;s__unknown_Ruminococcaceae_UCG-002
218	VEH_tp05vstp4	RSV	a777ae177597df2c362c3a8804f982c4	TimePointCat	t0400	-0.467146	0.0885288	159	70	4.81178e-07	4.36496e-05	d__Bacteria;p__Firmicutes;c__Clostridia;o__Clostridiales;f__Lachnospiraceae;g__Roseburia;s__unknown_Roseburia
219	VEH_tp05vstp4	RSV	9de8f77e08ca27c132345103666c0b44	TimePointCat	t0400	-0.510246	0.0980764	159	87	6.73993e-07	4.9501e-05	d__Bacteria;p__Firmicutes;c__Negativicutes;o__Selenomonadales;f__Veillonellaceae;g__Dialister;s__unknown_Dialister
220	VEH_tp05vstp4	RSV	1c3e1c0a6dd5c391b8465d5e920caceb	TimePointCat	t0400	0.475009	0.0946705	159	35	1.54078e-06	0.000101846	d__Bacteria;p__Firmicutes;c__Clostridia;o__Clostridiales;f__Ruminococcaceae;g__Ruminococcaceae_UCG-002;s__unknown_Ruminococcaceae_UCG-002
221	VEH_tp05vstp4	RSV	5770276734e084a1c4d4d2f2e35f23c4	TimePointCat	t0400	-0.570702	0.12062	159	104	5.32824e-06	0.000320179	d__Bacteria;p__Firmicutes;c__Clostridia;o__Clostridiales;f__Lachnospiraceae;g__Lachnospira;s__unknown_Lachnospira
222	VEH_tp05vstp4	RSV	e2100fe02a431f10312c0d9487cf5eed	TimePointCat	t0400	-0.190608	0.0407728	159	137	6.77082e-06	0.000372959	d__Bacteria;p__Firmicutes;c__Clostridia;o__Clostridiales;f__Ruminococcaceae;g__Faecalibacterium;s__unknown_Faecalibacterium
223	VEH_tp05vstp4	RSV	4abb6ea9320df2f6e6ecdb9288a219ff	TimePointCat	t0400	0.244433	0.0534083	159	32	1.02179e-05	0.00051954	d__Bacteria;p__Firmicutes;c__Clostridia;o__Clostridiales;f__Lachnospiraceae;g__Lachnoclostridium;s__unknown_Lachnoclostridium
224	VEH_tp05vstp4	RSV	ad16c191865b05ab466b529912534d38	TimePointCat	t0400	-0.557846	0.128249	159	73	2.58683e-05	0.00113993	d__Bacteria;p__Firmicutes;c__Clostridia;o__Clostridiales;f__Lachnospiraceae;g__Lachnospiraceae_CAG-56;s__unknown_Lachnospiraceae_CAG-56
225	VEH_tp05vstp4	RSV	eacc06b7a330538f5f9a3afa5c44a3a7	TimePointCat	t0400	0.673016	0.154209	159	44	2.43923e-05	0.00113993	d__Bacteria;p__Firmicutes;c__Clostridia;o__Clostridiales;f__Ruminococcaceae;g__Ruminococcaceae_UCG-003;s__unknown_Ruminococcaceae_UCG-003
226	VEH_tp05vstp4	RSV	e2d5b3c504b8956c44bb93a876fa9cb5	TimePointCat	t0400	1.10585	0.255914	159	88	2.9009e-05	0.00119844	d__Bacteria;p__Firmicutes;c__Clostridia;o__Clostridiales;f__Lachnospiraceae;g__Dorea;s__unknown_Dorea
227	VEH_tp05vstp4	RSV	8949029d559b9fb304aa16ef85e37268	TimePointCat	t0400	-0.190353	0.0447737	159	50	3.82865e-05	0.00148867	d__Bacteria;p__Firmicutes;c__Clostridia;o__Clostridiales;f__Ruminococcaceae;g__Ruminiclostridium_6;s__unknown_Ruminiclostridium_6
228	VEH_tp05vstp4	RSV	723a3fe18fdbcf4a6e990c3fe81d5359	TimePointCat	t0400	-0.373925	0.0888521	159	111	4.53759e-05	0.00166631	d__Bacteria;p__Firmicutes;c__Clostridia;o__Clostridiales;f__Lachnospiraceae;g__Agathobacter;s__unknown_Agathobacter
229	VEH_tp05vstp4	RSV	e610106d58dec99fe7ad013176ff25c5	TimePointCat	t0400	-0.168386	0.0402784	159	70	5.06137e-05	0.00176083	d__Bacteria;p__Firmicutes;c__Clostridia;o__Clostridiales;f__Ruminococcaceae;g__Faecalibacterium;s__unknown_Faecalibacterium
230	VEH_tp05vstp4	RSV	8f68e0f409d28ed36c4099709b73d06b	TimePointCat	t0400	0.501838	0.121839	159	43	6.43496e-05	0.00212675	d__Bacteria;p__Firmicutes;c__Clostridia;o__Clostridiales;f__Lachnospiraceae;g__Lachnoclostridium;s__unknown_Lachnoclostridium
231	VEH_tp05vstp4	RSV	febdb04a1c39e397be6dee34eed9d747	TimePointCat	t0400	0.59185	0.144496	159	51	7.03075e-05	0.00221301	d__Bacteria;p__Firmicutes;c__Clostridia;o__Clostridiales;f__Lachnospiraceae;g__Lachnoclostridium;s__unknown_Lachnoclostridium
232	VEH_tp05vstp4	RSV	0b867aefb062175a43fc425869ed2fd9	TimePointCat	t0400	-0.15725	0.0386991	159	82	7.97024e-05	0.00239469	d__Bacteria;p__Bacteroidetes;c__Bacteroidia;o__Bacteroidales;f__Bacteroidaceae;g__Bacteroides;s__unknown_Bacteroides
233	VEH_tp05vstp4	RSV	0640fa3138d1690b26b6413874759668	TimePointCat	t0400	-0.148768	0.0367897	159	70	8.59329e-05	0.00246964	d__Bacteria;p__Firmicutes;c__Clostridia;o__Clostridiales;f__Ruminococcaceae;g__Faecalibacterium;s__unknown_Faecalibacterium
234	VEH_tp05vstp4	RSV	5e161335fe4e031fc79580a00a13f9dd	TimePointCat	t0400	0.462071	0.115162	159	23	9.6909e-05	0.00266904	d__Bacteria;p__Firmicutes;c__Clostridia;o__Clostridiales;f__Ruminococcaceae;g__Phocea;s__unknown_Phocea
235	VEH_tp05vstp4	RSV	8c510aa5b3c7682beaadc9695e826b7d	TimePointCat	t0400	-0.189924	0.048088	159	141	0.000122856	0.00324831	d__Bacteria;p__Firmicutes;c__Clostridia;o__Clostridiales;f__Ruminococcaceae;g__Subdoligranulum;s__unknown_Subdoligranulum
236	VEH_tp05vstp4	RSV	5970ce679b336da3944ba900f42705d2	TimePointCat	t0400	-0.187573	0.047889	159	119	0.000138875	0.00339987	d__Bacteria;p__Bacteroidetes;c__Bacteroidia;o__Bacteroidales;f__Bacteroidaceae;g__Bacteroides;s__unknown_Bacteroides
237	VEH_tp05vstp4	RSV	ebdba5e92f9b3d4f80942855b0ab4200	TimePointCat	t0400	0.0995613	0.0253768	159	22	0.00013555	0.00339987	d__Bacteria;p__Verrucomicrobia;c__Verrucomicrobiae;o__Verrucomicrobiales;f__Akkermansiaceae;g__Akkermansia;s__unknown_Akkermansia
238	VEH_tp05vstp4	RSV	91feafed55045298d0e38ebaa7249632	TimePointCat	t0400	0.21283	0.0549567	159	46	0.000163705	0.00379905	d__Bacteria;p__Firmicutes;c__Clostridia;o__Clostridiales;f__Ruminococcaceae;g__Ruminococcaceae_UCG-005;s__unknown_Ruminococcaceae_UCG-005
239	VEH_tp05vstp4	RSV	fc14c6ff4bed76de7ad8862c86ffa84a	TimePointCat	t0400	-0.102877	0.0265982	159	19	0.000166676	0.00379905	d__Bacteria;p__Bacteroidetes;c__Bacteroidia;o__Bacteroidales;f__Prevotellaceae;g__Paraprevotella;s__unknown_Paraprevotella
240	VEH_tp05vstp4	RSV	2bb3d113e3b79a3d9b0cee21eb339d47	TimePointCat	t0400	0.534392	0.138935	159	64	0.000180494	0.00384861	d__Bacteria;p__Firmicutes;c__Clostridia;o__Clostridiales;f__Lachnospiraceae;g__unknown_Lachnospiraceae;s__unknown_Lachnospiraceae
241	VEH_tp05vstp4	RSV	fc82b7db3e5c31b1855de7e8a9726a84	TimePointCat	t0400	-0.0314072	0.00815719	159	20	0.000177885	0.00384861	d__Bacteria;p__Bacteroidetes;c__Bacteroidia;o__Bacteroidales;f__Barnesiellaceae;g__Barnesiella;s__unknown_Barnesiella
242	VEH_tp05vstp4	RSV	a4b6248d5e11eea5b7f37acd3e09fe4b	TimePointCat	t0400	0.756596	0.199013	159	65	0.000212632	0.00439218	d__Bacteria;p__Firmicutes;c__Clostridia;o__Clostridiales;f__Ruminococcaceae;g__Ruminococcaceae_UCG-003;s__unknown_Ruminococcaceae_UCG-003
243	VEH_tp05vstp4	RSV	244cab3ccbe7db7d793fac2cde65e13e	TimePointCat	t0400	0.17306	0.0457642	159	40	0.000228904	0.00458502	d__Bacteria;p__Firmicutes;c__Clostridia;o__Clostridiales;f__Ruminococcaceae;g__Negativibacillus;s__Negativibacillus_massiliensis
244	VEH_tp05vstp4	RSV	c113a424610123b0151b225ef4a23214	TimePointCat	t0400	0.0851633	0.0226777	159	89	0.000251785	0.004895	d__Bacteria;p__Bacteroidetes;c__Bacteroidia;o__Bacteroidales;f__Tannerellaceae;g__Parabacteroides;s__unknown_Parabacteroides
245	VEH_tp05vstp4	RSV	085994080a556a5e8c29e112b38f524a	TimePointCat	t0400	0.32811	0.0885115	159	110	0.000299901	0.00566385	d__Bacteria;p__Firmicutes;c__Clostridia;o__Clostridiales;f__Lachnospiraceae;g__Coprococcus_3;s__unknown_Coprococcus_3
246	VEH_tp05vstp4	RSV	a4da6f0f207430e40e3af8c27884009e	TimePointCat	t0400	-0.0985168	0.0269112	159	19	0.000353806	0.00649628	d__Bacteria;p__Bacteroidetes;c__Bacteroidia;o__Bacteroidales;f__Prevotellaceae;g__Paraprevotella;s__unknown_Paraprevotella
247	VEH_tp05vstp4	RSV	4af8525f1a9c5e741a46bc9ed9884263	TimePointCat	t0400	-0.293295	0.0829158	159	16	0.000546602	0.00976496	d__Bacteria;p__Firmicutes;c__Clostridia;o__Clostridiales;f__Lachnospiraceae;g__Lachnospira;s__unknown_Lachnospira
248	VEH_tp05vstp4	RSV	a76c41f1b80891dcce078b59870b57d4	TimePointCat	t0400	-0.255546	0.0726993	159	36	0.000590291	0.010268	d__Bacteria;p__Firmicutes;c__Clostridia;o__Clostridiales;f__Lachnospiraceae;g__Ruminococcus_torques_group;s__unknown_Ruminococcus_torques_group
249	VEH_tp05vstp4	RSV	e732d118aac8b6403555819f199caa9e	TimePointCat	t0400	0.210164	0.0600874	159	119	0.000627008	0.010627	d__Bacteria;p__Actinobacteria;c__Actinobacteria;o__Bifidobacteriales;f__Bifidobacteriaceae;g__Bifidobacterium;s__unknown_Bifidobacterium
250	VEH_tp05vstp4	RSV	b805ccd0ee91f68ecbc54a73cede3924	TimePointCat	t0400	0.0826511	0.0240782	159	20	0.000783493	0.0129472	d__Bacteria;p__Proteobacteria;c__Deltaproteobacteria;o__Desulfovibrionales;f__Desulfovibrionaceae;g__Bilophila;s__unknown_Bilophila
251	VEH_tp05vstp4	RSV	b60893f791b8bdfdf617944c5b3007dd	TimePointCat	t0400	-0.109244	0.0319599	159	70	0.000822973	0.0132679	d__Bacteria;p__Bacteroidetes;c__Bacteroidia;o__Bacteroidales;f__Bacteroidaceae;g__Bacteroides;s__unknown_Bacteroides
252	VEH_tp05vstp4	RSV	5b61ec41e93a66983b1cd0dfe1a92980	TimePointCat	t0400	0.244163	0.072529	159	68	0.000979912	0.014721	d__Bacteria;p__Firmicutes;c__Clostridia;o__Clostridiales;f__Lachnospiraceae;g__Agathobacter;s__Eubacterium_ramulus
253	VEH_tp05vstp4	RSV	b097fa337cec9ece46d97512b87b4ae3	TimePointCat	t0400	0.643459	0.190864	159	53	0.00096403	0.014721	d__Bacteria;p__Firmicutes;c__Bacilli;o__Lactobacillales;f__Streptococcaceae;g__Streptococcus;s__unknown_Streptococcus
254	VEH_tp05vstp4	RSV	0841f642f1128796cc4d40652f8c9e44	TimePointCat	t0400	0.0472872	0.014005	159	20	0.000947391	0.014721	d__Bacteria;p__Firmicutes;c__Clostridia;o__Clostridiales;f__Ruminococcaceae;g__Eubacterium_coprostanoligenes_group;s__unknown_Eubacterium_coprostanoligenes_group
255	VEH_tp05vstp4	RSV	477d6a8bcb68573456b2a50af1a6c86e	TimePointCat	t0400	-0.163013	0.0490213	159	120	0.00112394	0.0165095	d__Bacteria;p__Bacteroidetes;c__Bacteroidia;o__Bacteroidales;f__Bacteroidaceae;g__Bacteroides;s__unknown_Bacteroides
256	VEH_tp05vstp4	RSV	f9bda692c145e77ba21d5a22b5e9dfc3	TimePointCat	t0400	0.349435	0.106646	159	95	0.00132068	0.0187857	d__Bacteria;p__Verrucomicrobia;c__Verrucomicrobiae;o__Verrucomicrobiales;f__Akkermansiaceae;g__Akkermansia;s__unknown_Akkermansia
257	VEH_tp05vstp4	RSV	7ffcd8fa67c72604818cbb4d1c35ca08	TimePointCat	t0400	-0.0789683	0.0241262	159	20	0.00133575	0.0187857	d__Bacteria;p__Bacteroidetes;c__Bacteroidia;o__Bacteroidales;f__Barnesiellaceae;g__Barnesiella;s__unknown_Barnesiella
258	VEH_tp05vstp4	RSV	58962f2b0b2785b4876ee1a5aadf92b4	TimePointCat	t0400	-0.234184	0.0730591	159	57	0.00166608	0.022475	d__Bacteria;p__Firmicutes;c__Clostridia;o__Clostridiales;f__Ruminococcaceae;g__Ruminiclostridium_6;s__unknown_Ruminiclostridium_6
259	VEH_tp05vstp4	RSV	27233e96ada031001a712ef715e05336	TimePointCat	t0400	0.207788	0.0647245	159	21	0.00163962	0.022475	d__Bacteria;p__Firmicutes;c__Clostridia;o__Clostridiales;f__Ruminococcaceae;g__Ruminiclostridium_9;s__unknown_Ruminiclostridium_9
260	VEH_tp05vstp4	RSV	4b2b5cf8f04cd22bce6638083d9bf7ce	TimePointCat	t0400	0.174851	0.0549524	159	119	0.00179763	0.0237647	d__Bacteria;p__Actinobacteria;c__Actinobacteria;o__Bifidobacteriales;f__Bifidobacteriaceae;g__Bifidobacterium;s__unknown_Bifidobacterium
261	VEH_tp05vstp4	RSV	00ab0e0cd82055c0da82c3f000e457ec	TimePointCat	t0400	-0.290477	0.092305	159	148	0.00201083	0.0259098	d__Bacteria;p__Firmicutes;c__Clostridia;o__Clostridiales;f__Peptostreptococcaceae;g__Romboutsia;s__unknown_Romboutsia
262	VEH_tp05vstp4	RSV	9b8445eb7f75679a760d5fe7354d03fa	TimePointCat	t0400	-0.226067	0.0719637	159	22	0.00204654	0.0259098	d__Bacteria;p__Firmicutes;c__Clostridia;o__Clostridiales;f__Ruminococcaceae;g__Ruminococcaceae_UCG-005;s__unknown_Ruminococcaceae_UCG-005
263	VEH_tp05vstp4	RSV	16e7819b67fc20a2a84ce076c962327c	TimePointCat	t0400	-0.111531	0.0355569	159	18	0.00207749	0.0259098	d__Bacteria;p__Bacteroidetes;c__Bacteroidia;o__Bacteroidales;f__Bacteroidaceae;g__Bacteroides;s__unknown_Bacteroides
264	VEH_tp05vstp4	RSV	b346d1ebea349c59da7567dcdcae04b7	TimePointCat	t0400	0.232162	0.0750175	159	113	0.00237298	0.029047	d__Bacteria;p__Actinobacteria;c__Coriobacteriia;o__Coriobacteriales;f__Coriobacteriaceae;g__Collinsella;s__unknown_Collinsella
265	VEH_tp05vstp4	RSV	0a94380e7e7349af53e8b560a4c50b23	TimePointCat	t0400	-0.108519	0.0352483	159	28	0.00249615	0.0299991	d__Bacteria;p__Firmicutes;c__Clostridia;o__Clostridiales;f__Ruminococcaceae;g__Ruminococcaceae_UCG-014;s__unknown_Ruminococcaceae_UCG-014
266	VEH_tp05vstp4	RSV	1358895a2e72f1e1d85e9b06eeb4aaf8	TimePointCat	t0400	0.17744	0.0587268	159	58	0.00298485	0.0352319	d__Bacteria;p__Bacteroidetes;c__Bacteroidia;o__Bacteroidales;f__Rikenellaceae;g__Alistipes;s__unknown_Alistipes
267	VEH_tp05vstp4	RSV	52e9b3e8e849843e0cf83cc2cdc6219a	TimePointCat	t0400	-0.302045	0.100339	159	60	0.00308999	0.0358331	d__Bacteria;p__Proteobacteria;c__Alphaproteobacteria;o__Rhodospirillales;f__unknown_Rhodospirillales;g__unknown_Rhodospirillales;s__unknown_Rhodospirillales
268	VEH_tp05vstp4	RSV	8717b1eaa3308bae658b67cfa4229920	TimePointCat	t0400	0.419178	0.13961	159	26	0.00316534	0.036074	d__Bacteria;p__Firmicutes;c__Clostridia;o__Clostridiales;f__Lachnospiraceae;g__Roseburia;s__unknown_Roseburia
269	VEH_tp05vstp4	RSV	1b9f78f531132c2c9ab9e5ebcb18f23a	TimePointCat	t0400	0.0537294	0.01795	159	19	0.0032562	0.0364805	d__Bacteria;p__Firmicutes;c__Clostridia;o__Clostridiales;f__Lachnospiraceae;g__unknown_Lachnospiraceae;s__unknown_Lachnospiraceae
270	VEH_tp05vstp4	RSV	db64cf8e6019bb9fb2053a8a2f35c19e	TimePointCat	t0400	0.207153	0.0695185	159	101	0.00339377	0.0368629	d__Bacteria;p__Firmicutes;c__Clostridia;o__Clostridiales;f__Ruminococcaceae;g__Ruminococcaceae_UCG-002;s__unknown_Ruminococcaceae_UCG-002
271	VEH_tp05vstp4	RSV	9efd01958fdafbcb29349e24f748dd84	TimePointCat	t0400	0.307242	0.103318	159	38	0.00345764	0.0368629	d__Bacteria;p__Bacteroidetes;c__Bacteroidia;o__Bacteroidales;f__Bacteroidaceae;g__Bacteroides;s__Bacteroides_sp._HPS0048
272	VEH_tp05vstp4	RSV	fe4311e2b0415ce8f11878ac948a4832	TimePointCat	t0400	-0.371204	0.124824	159	52	0.00345686	0.0368629	d__Bacteria;p__Proteobacteria;c__Alphaproteobacteria;o__Rhodospirillales;f__unknown_Rhodospirillales;g__unknown_Rhodospirillales;s__unknown_Rhodospirillales
273	VEH_tp05vstp4	RSV	23511d735baf85a6248ec2898eaad29b	TimePointCat	t0400	0.0591064	0.0199236	159	21	0.00353363	0.0370751	d__Bacteria;p__Firmicutes;c__Clostridia;o__Clostridiales;f__Ruminococcaceae;g__Ruminococcaceae_UCG-014;s__unknown_Ruminococcaceae_UCG-014
274	VEH_tp05vstp4	RSV	ff118812fd07549ecd4300b5b3c9da98	TimePointCat	t0400	-0.218824	0.073898	159	83	0.00359334	0.0371124	d__Bacteria;p__Firmicutes;c__Clostridia;o__Clostridiales;f__Lachnospiraceae;g__Eubacterium_eligens_group;s__unknown_Eubacterium_eligens_group
275	VEH_tp05vstp4	RSV	09a8df05110a262681136584136c2f37	TimePointCat	t0400	-0.267338	0.0906421	159	62	0.00372485	0.0373049	d__Bacteria;p__Firmicutes;c__Clostridia;o__Clostridiales;f__Lachnospiraceae;g__Roseburia;s__unknown_Roseburia
276	VEH_tp05vstp4	RSV	776cbde4d396e8351f330a8d2b6f8b1f	TimePointCat	t0400	-0.410955	0.139216	159	114	0.00369617	0.0373049	d__Bacteria;p__Firmicutes;c__Clostridia;o__Clostridiales;f__Ruminococcaceae;g__Ruminococcus_1;s__unknown_Ruminococcus_1
277	VEH_tp05vstp4	RSV	b01ecda9a1fda86b1583ac0e21b08643	TimePointCat	t0400	-0.360966	0.122608	159	39	0.00378563	0.0373477	d__Bacteria;p__Firmicutes;c__Clostridia;o__Clostridiales;f__Lachnospiraceae;g__Roseburia;s__unknown_Roseburia
278	VEH_tp05vstp4	RSV	30abb27e1d8e446c5fbb30eb623a80ea	TimePointCat	t0400	0.421026	0.143326	159	60	0.00386149	0.0375359	d__Bacteria;p__Proteobacteria;c__Gammaproteobacteria;o__Enterobacteriales;f__Enterobacteriaceae;g__Escherichia-Shigella;s__unknown_Escherichia-Shigella
279	VEH_tp05vstp4	RSV	bb4701f071287deb463d0bf65fd60d1c	TimePointCat	t0400	-0.13812	0.0471304	159	20	0.00394375	0.03778	d__Bacteria;p__Proteobacteria;c__Alphaproteobacteria;o__Rhodospirillales;f__unknown_Rhodospirillales;g__unknown_Rhodospirillales;s__unknown_Rhodospirillales
280	VEH_tp05vstp4	RSV	7082fb224540dd309eab9fa926fccf8d	TimePointCat	t0400	-0.126048	0.0434854	159	17	0.0043434	0.0404364	d__Bacteria;p__Firmicutes;c__Clostridia;o__Clostridiales;f__Ruminococcaceae;g__Ruminococcus_1;s__unknown_Ruminococcus_1
281	VEH_tp05vstp4	RSV	3f5562fd0b10dc5c3d56552053566f6c	TimePointCat	t0400	-0.176148	0.0607219	159	35	0.00431401	0.0404364	d__Bacteria;p__Firmicutes;c__Clostridia;o__Clostridiales;f__Lachnospiraceae;g__Coprococcus_2;s__Coprococcus_eutactus
282	VEH_tp05vstp4	RSV	5518e6c24a0bd1585bf82ce0e8af4482	TimePointCat	t0400	0.273201	0.0944687	159	93	0.00443129	0.0404626	d__Bacteria;p__Firmicutes;c__Clostridia;o__Clostridiales;f__Lachnospiraceae;g__Coprococcus_3;s__unknown_Coprococcus_3
283	VEH_tp05vstp4	RSV	e80ece73d057b10016ff1562a516b721	TimePointCat	t0400	-0.0650154	0.0225031	159	23	0.00446864	0.0404626	d__Bacteria;p__Bacteroidetes;c__Bacteroidia;o__Bacteroidales;f__Tannerellaceae;g__Parabacteroides;s__Parabacteroides_johnsonii_CL02T12C29
284	VEH_tp05vstp4	RSV	7c2949478adc1141e995500ac570c535	TimePointCat	t0400	-0.251954	0.0876289	159	16	0.00465883	0.0410598	d__Bacteria;p__Firmicutes;c__Clostridia;o__Clostridiales;f__Lachnospiraceae;g__Lachnospiraceae_UCG-010;s__unknown_Lachnospiraceae_UCG-010
285	VEH_tp05vstp4	RSV	b4a69d830b79dbe221686d8dbf15db4b	TimePointCat	t0400	0.188316	0.0654462	159	101	0.00462887	0.0410598	d__Bacteria;p__Bacteroidetes;c__Bacteroidia;o__Bacteroidales;f__Rikenellaceae;g__Alistipes;s__unknown_Alistipes
286	VEH_tp05vstp4	RSV	c017f66e2c143d1fc69cd7dcfd98a676	TimePointCat	t0400	0.179214	0.0635315	159	31	0.0054755	0.0476224	d__Bacteria;p__Firmicutes;c__Clostridia;o__Clostridiales;f__Lachnospiraceae;g__Lachnoclostridium;s__unknown_Lachnoclostridium
287	t05nIBS_STW5vsVEH		d__Bacteria.p__Firmicutes	STW5_VEH	VEH	-0.0327636	0.010123	100	100	0.00169991	0.00849954
288	t05nIBS_STW5vsVEH		d__Bacteria.p__Proteobacteria	STW5_VEH	VEH	0.099392	0.028881	100	100	0.000883339	0.00849954
289	t05nIBS_STW5vsVEH		d__Bacteria.p__Lentisphaerae	STW5_VEH	VEH	0.229731	0.0757892	100	33	0.00318997	0.0106332
290	t05IBS_STW5vsVEH	phylum	d__Bacteria.p__Proteobacteria	STW5_VEH	VEH	0.127783	0.0337045	60	60	0.000385508	0.00385508
291	t05IBS_STW5vsVEH	genus	d__Bacteria.p__Proteobacteria.c__Alphaproteobacteria.o__Rhodospirillales.f__unknown_Rhodospirillales.g__unknown_Rhodospirillales	STW5_VEH	VEH	0.406981	0.0993552	60	50	0.00014443	0.0216645
292	t4nIBS_STW5vsVEH	phylum	d__Bacteria.p__Firmicutes	STW5_VEH	VEH	0.0450362	0.0114101	98	98	0.000160034	0.00160034
293	t4nIBS_STW5vsVEH	phylum	d__Bacteria.p__Lentisphaerae	STW5_VEH	VEH	-0.400866	0.148489	98	38	0.00834003	0.0356976
294	t4nIBS_STW5vsVEH	phylum	d__Bacteria.p__Bacteroidetes	STW5_VEH	VEH	-0.114999	0.0440902	98	98	0.0107093	0.0356976
295	t4nIBS_STW5vsVEH	genus	d__Bacteria.p__Firmicutes.c__Clostridia.o__Clostridiales.f__Ruminococcaceae.g__Subdoligranulum	STW5_VEH	VEH	0.121475	0.0338002	98	98	0.000539288	0.0531615
296	t4nIBS_STW5vsVEH	genus	d__Bacteria.p__Firmicutes.c__Clostridia.o__Clostridiales.f__Ruminococcaceae.g__Ruminococcaceae_UCG.013	STW5_VEH	VEH	0.359692	0.101442	98	82	0.000632875	0.0531615
297	t4nIBS_STW5vsVEH	RSV	23e87202ea9aae015838b81155eb8be3	STW5_VEH	VEH	-0.380583	0.0972656	98	40	0.000180562	0.148242	d__Bacteria;p__Firmicutes;c__Clostridia;o__Clostridiales;f__Lachnospiraceae;g__Ruminococcus_gauvreauii_group;s__unknown_Ruminococcus_gauvreauii_group
298	t4nIBS_STW5vsVEH	RSV	b2fa22e8af46373e33d0419332eeded4	STW5_VEH	VEH	0.142681	0.0409014	98	98	0.000764553	0.209233	d__Bacteria;p__Firmicutes;c__Clostridia;o__Clostridiales;f__Ruminococcaceae;g__Subdoligranulum;s__unknown_Subdoligranulum
299	t4nIBS_STW5vsVEH	RSV	70abfa4b91bd93ac1280eb172b5d2ef9	STW5_VEH	VEH	0.85535	0.243605	98	72	0.00070937	0.209233	d__Bacteria;p__Firmicutes;c__Clostridia;o__Clostridiales;f__Ruminococcaceae;g__Oscillibacter;s__unknown_Oscillibacter
300	t4IBS_STW5vsVEH	RSV	4b6803786093651a0b68c08b5a4513d1	STW5_VEH	VEH	-0.290339	0.0676711	60	60	7.59912e-05	0.042545	d__Bacteria;p__Firmicutes;c__Clostridia;o__Clostridiales;f__Ruminococcaceae;g__Faecalibacterium;s__unknown_Faecalibacterium
301	t4IBS_STW5vsVEH	RSV	99c948424490a5476eb30ac65b54389c	STW5_VEH	VEH	-0.619023	0.15037	60	43	0.000135063	0.042545	d__Bacteria;p__Bacteroidetes;c__Bacteroidia;o__Bacteroidales;f__Bacteroidaceae;g__Bacteroides;s__unknown_Bacteroides
302	t4IBS_STW5vsVEH	RSV	afb562a0bfa589a2f3b7544fee6858e7	STW5_VEH	VEH	-0.735178	0.208035	60	53	0.000858405	0.172235	d__Bacteria;p__Firmicutes;c__Clostridia;o__Clostridiales;f__Lachnospiraceae;g__Anaerostipes;s__unknown_Anaerostipes
303	t4IBS_STW5vsVEH	RSV	29304a6d85d2d4b927b13533f56a3996	STW5_VEH	VEH	-0.210217	0.0608577	60	50	0.00109356	0.172235	d__Bacteria;p__Firmicutes;c__Clostridia;o__Clostridiales;f__Lachnospiraceae;g__Roseburia;s__unknown_Roseburia

## Sheet: E
			paired						nonIBS									IBS
metabolite_ratios	Normalverteilung		IBS vs nonIBS		IBS vs nonIBS				Normalverteilung			paired			paired			Normalverteilung			paired			paired
	t0050	t0400	t0050	t0400	t0050	t0400			c0	t0050	t0400	c0-t0050	c0-t0400	t0050-t0400	c0-t0050	c0-t0400	t0050-t0400	c0	t0050	t0400	c0-t0050	c0-t0400	t0050-t0400	c0-t0050	c0-t0400	t0050-t0400
	Shapiro		Mann Whitney U		t-test			meatbolites_MassSpec output	Shapiro			Friedman (non-parametric)			t-test (parametric)			Shapiro			Friedman (non-parametric)			t-test (parametric)
glycyrrhizinic acid	0.522	0.044	0.713	0.368	0.578	0.471		glycyrrhizinic acid	0.402	0.209	0.034	0.076	2.3e-05	0.076	0.002	2e-06	1.1e-05	0.395	0.172	0.385	0.25	0.002	0.25	0.069	0.01	0.003
18ß-glycyrrhetinic acid	0.011	0.002	0.699	1	0.336	0.955		18ß-glycyrrhetinic acid	2.3e-05	9.8e-05	0.621	0.297	0.003	0.297	0.008	0.113	0.232	0.17	0.758	0.923	0.618	0.034	0.618	0.12	0.015	0.123
liquiritin pentoside isomer	<0.001	<0.001	0.011	0.093	0.051	0.079		liquiritin pentoside isomer	0.15	0.008	0.018	0.076	2.3e-05	0.076	0.002	0.002	0.051	0.494	0.039	0.795	0.13	0.004	0.745	0.004	0.004	0.178
liquiritigenin	0.003	<0.001	0.792	1	0.462	0.455		liquiritigenin	0.193	0.397	0.00018	1	0.002	0.022	0.114	0.005	0.000122	0.453	0.492	0.381	0.745	0.004	0.13	0.05	0.001	0.000516
davidigenin	0.048	0.005	0.118	0.492	0.191	0.698		davidigenin	0.013	0.615	0.765	0.221	0.001	0.221	0.02	0.000519	0.148	0.408	0.015	0.105	0.028	0.028	1	0.045	0.042	0.432
2-Glucosyloxy-4-methoxy-cinnamic acid isomer	0.004	0.007	0.263	0.792	0.34	0.633		2-Glucosyloxy-4-methoxy-cinnamic acid isomer	0.172	0.003	0.003	0.042	6.5e-05	0.221	0.000542	0.000281	0.107	0.747	0.019	0.806	0.25	0.002	0.25	0.008	0.005	0.269
herniarin	0.378	0.036	0.368	0.875	0.374	0.76		herniarin	0.155	0.764	0.77	0.005	1	0.076	0.000352	0.835	0.011	0.014	0.561	0.164	0.135	0.135	0.135	0.057	0.724	0.034
3-(2-hydroxy-4-methoxyphenyl) propanoic acid isomer	<0.001	0.12	0.713	0.093	0.406	0.088		3-(2-hydroxy-4-methoxyphenyl) propanoic acid isomer	0.03	0.153	0.000773	0.539	0.000171	0.022	0.06	0.003	0.009	0.000829	0.004	0.323	1	0.012	0.063	0.159	0.041	0.037
rosmarinic acid	0.001	0.001	0.792	0.635	0.695	0.908		rosmarinic acid	0.489	4e-06	0.000542	0.005	0.001	1	0.000754	0.000618	0.31	0.176	0.045	0.017	0.13	0.004	0.745	0.052	0.05	0.204
3-(3-hydroxyphenyl)propanoic acid	0.006	0.033	0.689	0.088	0.501	0.072		3-(3-hydroxyphenyl)propanoic acid	3.9636e-07	6.4268e-07	5.9285e-07	0.007	0.178	0.239	0.931	0.501	0.288	0.037	0.113	0.475	0.004	0.745	0.13	0.052	0.369	0.118
									non-parametric			non-parametric			parametric			non-parametric			non-parametric			parametric
												Bonferroni-corr values									Bonferroni-corr values
non parametric test used
parametric test used
red - q value significant
nonIBS
IBS
